# Supplementary material for: Prediction of Retention Time and Collision Cross Section (CCSH+, CCSH–, and CCSNa+) of Emerging Contaminants Using Multiple Adaptive Regression Splines
Source: J Chem Inf Model. 2022 Oct 24;62(22):5425–34. doi: 10.1021/acs.jcim.2c00847 (PMC9709913; doi:10.1021/acs.jcim.2c00847)
Supplement: Supplementary file 1 — ci2c00847_si_001.xlsx [file ci2c00847_si_001.xlsx]

## Sheet: M+H+
							Molecular descriptors
Item Name	SMILES	Formula	Adduct	Retention Time	CCS (A2)	m/z	MW	AMW	Sv	Se	Sp	Ss	Mv	Me	Mp	Ms	nAT	nSK	nBT	nBO	nBM	SCBO	ARR	nCIC	nCIR	RBN	RBF	nDB	nTB	nAB	nH	nC	nN	nO	nP	nS	nF	nCL	nBR	nI	nB	nHM	nX	nR03	nR04	nR05	nR06	nR07	nR08
Tylosin	O[C@@H]([C@H](O[C@@H]([C@@H](CC=O)C[C@@H](C)C1=O)[C@@H](C)[C@@H](CC(O[C@H](CC)[C@H](/C=C(C)/C=C/1)CO[C@@H]([C@@H]([C@@H]2OC)OC)O[C@H](C)[C@H]2O)=O)O)O[C@@H]3C)[C@H]([C@@H]3O[C@@H](C4)O[C@@H](C)[C@@H]([C@]4(C)O)O)N(C)C	C46H77NO17	+H	8.25	319.79	916.526	916.24	6.5	78.41	142.24	83.67	158.42	0.56	1.01	0.59	2.48	141	64	144	67	5	72	0	4	4	13	0.09	5	0	0	77	46	1	17	0	0	0	0	0	0	0	0	0	0	0	0	3	0	0
Eprinomectin B1a	C[C@@H]1O[C@@H](O[C@@H]2[C@@H](OC)C[C@H](O[C@@H]([C@@H](C)/C=C/C=C3CO[C@H]4[C@]\3(O)[C@@H](C=C(C)[C@H]4O)C5=O)/C(C)=C/C[C@H]6O[C@]7(O[C@H]([C@@H](C)CC)[C@@H](C)C=C7)C[C@@H](O5)C6)O[C@H]2C)C[C@H](OC)[C@@H]1NC(C)=O	C50H75NO14	+H	14.54	305.75	914.526	914.26	6.53	80.28	140.38	85.54	144.83	0.57	1	0.61	2.23	140	65	146	71	7	78	0	7	15	9	0.062	7	0	0	75	50	1	14	0	0	0	0	0	0	0	0	0	0	0	1	5	0	0
emamectin B1a	O[C@]1([C@@](C(O[C@]2([H])C[C@@]3(O[C@@]([C@@H](C)CC)([H])[C@@H](C)C=C3)O[C@@](C/C=C4\C)([H])C2)=O)([H])C=C(C)[C@H]5O)[C@]5([H])OC/C1=C\C=C\[C@H](C)[C@@H]4O[C@@H]6O[C@@H](C)[C@@H]([C@H](C6)OC)O[C@@H](C7)O[C@@H](C)[C@H]([C@H]7OC)N([H])C	C49H75NO13	+H	12.47	300.62	886.531	886.25	6.42	78.77	138.05	84.09	136.17	0.57	1	0.61	2.16	138	63	144	69	6	75	0	7	15	9	0.063	6	0	0	75	49	1	13	0	0	0	0	0	0	0	0	0	0	0	1	5	0	0
Spiramycin	O[C@@H]([C@H](O[C@H]([C@H]([C@@H](CC(O[C@H](C)C/C=C/C=C/1)=O)O)OC)[C@@H](CC=O)C[C@@H](C)[C@H]1O[C@@H](CC2)O[C@@H](C)[C@H]2N(C)C)O[C@@H]3C)[C@H]([C@@H]3O[C@@H](C4)O[C@@H](C)[C@@H]([C@]4(C)O)O)N(C)C	C43H74N2O14	+H	5.44	332.16	843.521	843.19	6.34	73.67	133.6	78.78	139.42	0.55	1	0.59	2.36	133	59	136	62	4	66	0	4	4	11	0.081	4	0	0	74	43	2	14	0	0	0	0	0	0	0	0	0	0	0	0	3	0	0
Roxithromycin	O[C@@](C[C@@H](C)/C1=N\OCOCCOC)(C)[C@@H]([C@@H](C)[C@@H]([C@@H](C)C(O[C@H](CC)[C@@]([C@@H]([C@H]1C)O)(C)O)=O)O[C@@H]2O[C@@H](C)[C@@H]([C@](C2)(C)OC)O)O[C@@H]([C@@H]3O)O[C@H](C)C[C@@H]3N(C)C	C41H76N2O15	+H	9.43	282.33	837.532	837.19	6.25	72.78	134.81	78	139.08	0.54	1.01	0.58	2.4	134	58	136	60	2	62	0	3	3	13	0.096	2	0	0	76	41	2	15	0	0	0	0	0	0	0	0	0	0	0	0	2	0	0
Nodularin	O=C([C@@H](C)[C@@](/C=C/C(C)=C/[C@H](C)[C@H](CC1=CC=CC=C1)OC)([H])NC([C@H](CCCNC(N)=N)NC([C@@H](C)[C@H](C(O)=O)NC/2=O)=O)=O)N[C@@H](C(O)=O)CCC(N(C)C2=C/C)=O	C41H60N8O10	+H	8.98	300.71	825.451	825.09	6.93	69.61	120.06	73.39	158	0.58	1.01	0.62	2.68	119	59	120	60	17	74	0.1	2	2	14	0.117	11	0	6	60	41	8	10	0	0	0	0	0	0	0	0	0	0	0	0	1	0	0
Ioversol	IC(C(C(NCC(CO)O)=O)=C(C(C(NCC(CO)O)=O)=C1I)I)=C1N(CCO)C(CO)=O	C18H24I3N3O9	+H	1	216.25	807.872	807.15	14.16	37.05	59.06	42.22	98.53	0.65	1.04	0.74	2.99	57	33	57	33	9	39	0.182	1	1	12	0.211	3	0	6	24	18	3	9	0	0	0	0	0	3	0	0	3	0	0	0	1	0	0
Iopromide	IC(C(C(NCC(CO)O)=O)=C1I)=C(C(N(C)CC(CO)O)=O)C(I)=C1NC(COC)=O	C18H24I3N3O8	+H	2.05	223.51	791.877	791.15	14.13	36.54	57.73	41.77	91.03	0.65	1.03	0.75	2.84	56	32	56	32	9	38	0.188	1	1	11	0.196	3	0	6	24	18	3	8	0	0	0	0	0	3	0	0	3	0	0	0	1	0	0
Iomeprol	IC(C(C(NCC(CO)O)=O)=C(C(C(NCC(CO)O)=O)=C1I)I)=C1N(C)C(CO)=O	C17H22I3N3O8	+H	1.38	221.61	777.861	777.12	14.66	34.94	54.85	40.01	91.53	0.66	1.03	0.75	2.95	53	31	53	31	9	37	0.194	1	1	10	0.189	3	0	6	22	17	3	8	0	0	0	0	0	3	0	0	3	0	0	0	1	0	0
Iopamidol	IC(C(C(NC(CO)CO)=O)=C1I)=C(C(NC(CO)CO)=O)C(I)=C1NC([C@H](C)O)=O	C17H22I3N3O8	+H	1.04	219.24	777.861	777.12	14.66	34.94	54.85	40.01	91.86	0.66	1.03	0.75	2.96	53	31	53	31	9	37	0.194	1	1	10	0.189	3	0	6	22	17	3	8	0	0	0	0	0	3	0	0	3	0	0	0	1	0	0
Azithromycin	CN([C@H](C)[C@@H](O)[C@@](O)(C)[C@@H](CC)O1)C[C@H](C)C[C@](O)(C)[C@H](O[C@H]2[C@H](O)[C@@H](N(C)C)C[C@@H](C)O2)[C@@H](C)[C@H](O[C@H]3C[C@@](C)(OC)[C@@H](O)[C@H](C)O3)[C@@H](C)C1=O	C38H72N2O12	+H	5.71	268.72	749.516	749.12	6.04	67.05	124.06	72.11	122.92	0.54	1	0.58	2.36	124	52	126	54	1	55	0	3	3	7	0.056	1	0	0	72	38	2	12	0	0	0	0	0	0	0	0	0	0	0	0	2	0	0
Clarithromycin	O[C@@]([C@@H](CC)OC([C@H](C)[C@H]([C@H](C)[C@H]([C@](C[C@@H](C)C1=O)(C)OC)O[C@@H]([C@@H]2O)O[C@H](C)C[C@@H]2N(C)C)O[C@@H]3O[C@@H](C)[C@@H]([C@](C3)(C)OC)O)=O)(C)[C@@H]([C@H]1C)O	C38H69NO13	+H	9.2	271.25	748.484	748.08	6.18	65.97	121.4	70.8	125.58	0.55	1	0.59	2.42	121	52	123	54	2	56	0	3	3	8	0.065	2	0	0	69	38	1	13	0	0	0	0	0	0	0	0	0	0	0	0	2	0	0
Spinosyn D	O=C([C@@H]1C)C2=C[C@]([C@@](C[C@@H]3O[C@@H]([C@@H]([C@@H]4OC)OC)O[C@@H](C)[C@@H]4OC)([H])[C@](C3)([H])C(C)=C5)([H])[C@]5([H])[C@]2([H])CC(O[C@@H](CC)CCC[C@@H]1O[C@@H](CC6)O[C@H](C)[C@H]6N(C)C)=O	C42H67NO10	+H	11.45	274.48	746.484	746.1	6.22	67.84	119.53	72.68	110.83	0.57	1	0.61	2.09	120	53	125	58	4	62	0	6	12	9	0.072	4	0	0	67	42	1	10	0	0	0	0	0	0	0	0	0	0	0	2	3	0	0
N-Desmethyl Clarithromycin	O[C@H]1[C@@H](O[C@H](C)C[C@@H]1N([H])C)O[C@@H]([C@](C[C@@H](C)C([C@H](C)[C@H]2O)=O)(C)OC)[C@@H](C)[C@@H]([C@@H](C)C(O[C@H](CC)[C@@]2(C)O)=O)O[C@@H](C3)O[C@@H](C)[C@@H]([C@]3(C)OC)O	C37H67NO13	+H	8.12	263.18	734.469	734.05	6.22	64.37	118.52	69.04	124.08	0.55	1	0.59	2.43	118	51	120	53	2	55	0	3	3	8	0.067	2	0	0	67	37	1	13	0	0	0	0	0	0	0	0	0	0	0	0	2	0	0
Spinosyn A	O=C([C@@H]1C)C2=C[C@]([C@@](C[C@@H]3O[C@@H]([C@@H]([C@@H]4OC)OC)O[C@@H](C)[C@@H]4OC)([H])[C@](C3)([H])C=C5)([H])[C@]5([H])[C@]2([H])CC(O[C@@H](CC)CCC[C@@H]1O[C@@H](CC6)O[C@H](C)[C@H]6N(C)C)=O	C41H65NO10	+H	11.01	271.5	732.468	732.07	6.26	66.24	116.65	70.92	109.17	0.57	1	0.61	2.1	117	52	122	57	4	61	0	6	12	9	0.074	4	0	0	65	41	1	10	0	0	0	0	0	0	0	0	0	0	0	2	3	0	0
Fumonisin B1	CCCC[C@@H](C)[C@@H](OC(C[C@H](C(O)=O)CC(O)=O)=O)[C@@H](OC(C[C@H](C(O)=O)CC(O)=O)=O)C[C@@H](C)C[C@H](O)CCCC[C@@H](O)C[C@H](O)[C@@H](N)C	C34H59NO15	+H	9.19	258.03	722.396	721.94	6.62	60.01	110.64	63.9	147.33	0.55	1.02	0.59	2.95	109	50	108	49	6	55	0	0	0	31	0.287	6	0	0	59	34	1	15	0	0	0	0	0	0	0	0	0	0	0	0	0	0	0
Fumonisin B2	O=C(C[C@@H](CC(O)=O)C(O)=O)O[C@H]([C@H](C)CCCC)[C@H](C[C@@H](C)CCCCCC[C@H](C[C@@H]([C@H](C)N)O)O)OC(C[C@@H](CC(O)=O)C(O)=O)=O	C34H59NO14	+H	10.66	259.85	706.401	705.94	6.54	59.5	109.31	63.45	141.5	0.55	1.01	0.59	2.89	108	49	107	48	6	54	0	0	0	31	0.29	6	0	0	59	34	1	14	0	0	0	0	0	0	0	0	0	0	0	0	0	0	0
Fumonisin B3	O[C@H](CCCCCC[C@H]([C@H](C)N([H])[H])O)C[C@H](C)C[C@@H]([C@@H]([C@H](C)CCCC)OC(CC(C(O)=O)CC(O)=O)=O)OC(CC(C(O)=O)CC(O)=O)=O	C34H59NO14	+H	10.05	257.19	706.401	705.94	6.54	59.5	109.31	63.45	141.5	0.55	1.01	0.59	2.89	108	49	107	48	6	54	0	0	0	31	0.29	6	0	0	59	34	1	14	0	0	0	0	0	0	0	0	0	0	0	0	0	0	0
Amidotrizoate	IC1=C(C(O)=O)C(I)=C(NC(C)=O)C(I)=C1NC(C)=O	C11H9I3N2O4	+H	1.33	175.26	614.777	613.92	21.17	22.31	30.14	26.61	57.36	0.77	1.04	0.92	2.87	29	20	29	20	9	26	0.3	1	1	3	0.103	3	0	6	9	11	2	4	0	0	0	0	0	3	0	0	3	0	0	0	1	0	0
Reserpine	O=C([C@H]([C@H]1OC)[C@]2([H])[C@@](C[C@H]1OC(C(C=C3OC)=CC(OC)=C3OC)=O)([H])CN(CC4)[C@](C(NC5=C6)=C4C5=CC=C6OC)([H])C2)OC	C33H40N2O9	+H	8.11	253.28	609.281	608.75	7.25	50.95	84.94	53.57	98.83	0.61	1.01	0.64	2.25	84	44	89	49	18	59	0.327	6	16	10	0.112	2	0	16	40	33	2	9	0	0	0	0	0	0	0	0	0	0	0	1	5	0	0
Atorvastatin	O=C(C[C@@H](C[C@@H](CCN1C(C2=CC=C(C=C2)F)=C(C(C(NC3=CC=CC=C3)=O)=C1C(C)C)C4=CC=CC=C4)O)O)O	C33H35FN2O5	+H	11.31	233.34	559.26	558.7	7.35	47.82	76.37	50.17	103.17	0.63	1	0.66	2.52	76	41	79	44	25	57.5	0.523	4	4	12	0.152	2	0	23	35	33	2	5	0	0	1	0	0	0	0	0	1	0	0	1	3	0	0
Ceftriaxone	O=C1N2[C@]([C@@H]1NC(/C(C3=CSC(N)=N3)=N\OC)=O)([H])SCC(CSC(N(C)NC4=O)=NC4=O)=C2C(O)=O	C18H18N8O7S3	+H	3.25	215.06	555.053	554.65	10.27	35.79	56.75	37.98	102	0.66	1.05	0.7	2.83	54	36	57	39	13	49.5	0.128	4	5	8	0.14	8	0	5	18	18	8	7	0	3	0	0	0	0	0	0	0	0	1	1	2	0	1
Indoxacarb	ClC1=CC=C2C3=NN(C(N(C(OC)=O)C(C=C4)=CC=C4OC(F)(F)F)=O)CO[C@@]3(C(OC)=O)CC2=C1	C22H17ClF3N3O7	+H	12.63	205.99	528.078	527.87	9.96	34.98	56.41	35.72	108.61	0.66	1.06	0.67	3.02	53	36	56	39	16	49	0.308	4	7	5	0.089	4	0	12	17	22	3	7	0	0	3	1	0	0	0	0	4	0	0	1	3	0	0
Piperacillin	O=C1N2[C@]([C@@H]1NC([C@@H](C3=CC=CC=C3)NC(N4C(C(N(CC)CC4)=O)=O)=O)=O)([H])SC(C)(C)[C@@H]2C(O)=O	C23H27N5O7S	+H	7.45	226.29	518.17	517.62	8.22	39.22	64.6	41.23	99.58	0.62	1.03	0.65	2.77	63	36	66	39	12	48	0.154	4	5	6	0.091	6	0	6	27	23	5	7	0	1	0	0	0	0	0	0	0	0	1	1	2	1	0
Telmisartan	O=C(O)C1=CC=CC=C1C2=CC=C(C=C2)CN3C4=CC(C5=NC6=CC=CC=C6N5C)=CC(C)=C4N=C3CCC	C33H30N4O2	+H	9.6	232.32	515.244	514.67	7.46	45.77	68.55	47.83	83.17	0.66	0.99	0.69	2.13	69	39	74	44	33	61	0.727	6	8	7	0.095	1	0	32	30	33	4	2	0	0	0	0	0	0	0	0	0	0	0	2	4	0	0
Lufenuron	ClC(C(OC(F)(C(C(F)(F)F)F)F)=C1)=CC(NC(NC(C(C(F)=CC=C2)=C2F)=O)=O)=C1Cl	C17H8Cl2F8N2O3	+H	13.42	196.94	510.986	511.17	12.78	27.59	45	27.68	123.56	0.69	1.13	0.69	3.86	40	32	41	33	14	41	0.364	2	2	5	0.122	2	0	12	8	17	2	3	0	0	8	2	0	0	0	0	10	0	0	0	2	0	0
Tiamulin	O=C1[C@@H]([C@]([C@H](C)CC2)(C)[C@@H]3OC(CSCCN(CC)CC)=O)[C@@]2(CC1)[C@@H](C)[C@@H]([C@@](C=C)(C)C3)O	C28H47NO4S	+H	7.69	217.61	494.33	493.83	6.1	45.88	79.81	49.98	73.08	0.57	0.99	0.62	2.15	81	34	83	36	3	39	0	3	6	10	0.12	3	0	0	47	28	1	4	0	1	0	0	0	0	0	0	0	0	0	1	1	0	1
Flufenoxuron	ClC1=CC(C(F)(F)F)=CC=C1OC2=CC=C(C(F)=C2)NC(NC(C(C(F)=CC=C3)=C3F)=O)=O	C21H11ClF6N2O3	+H	13.88	204.96	489.044	488.79	11.11	30.67	47.65	30.95	112.19	0.7	1.08	0.7	3.4	44	33	46	35	20	46	0.514	3	3	4	0.087	2	0	18	11	21	2	3	0	0	6	1	0	0	0	0	7	0	0	0	3	0	0
Chlortetracycline	ClC(C1=C2C(C3=C([C@@]([C@H]([C@@H]4N(C)C)C[C@@H]3[C@]1(C)O)(C(C(C(N)=O)=C4O)=O)O)O)=O)=CC=C2O	C22H23ClN2O8	+H	4.86	198.78	479.122	478.92	8.55	35.36	57.87	36.88	97.44	0.63	1.03	0.66	2.95	56	33	59	36	11	44	0.167	4	10	2	0.034	5	0	6	23	22	2	8	0	0	0	1	0	0	0	0	1	0	0	0	4	0	0
Dicloxacillin	ClC1=C(C(Cl)=CC=C1)C2=NOC(C)=C2C(N[C@H]3[C@@]4([H])SC(C)(C)[C@H](C(O)=O)N4C3=O)=O	C19H17Cl2N3O5S	+H	9.57	194.18	470.034	470.36	10.01	31.81	48.73	33.74	80.31	0.68	1.04	0.72	2.68	47	30	50	33	14	41.5	0.333	4	5	4	0.08	3	0	11	17	19	3	5	0	1	0	2	0	0	0	0	2	0	1	2	1	1	0
Epitestosterone glucuronide	C[C@]1([C@@]2([H])CC[C@@]3(C)[C@](CC[C@H]3O[C@@]([C@](O)([C@@](O)([C@@]4(O)[H])[H])[H])(O[C@@]4(C(O)=O)[H])[H])([H])[C@]2([H])CCC1=C5)CCC5=O	C25H36O8	+H	10.18	204.69	465.248	464.61	6.73	39.85	69.52	42.34	82.5	0.58	1.01	0.61	2.5	69	33	73	37	3	40	0	5	11	3	0.041	3	0	0	36	25	0	8	0	0	0	0	0	0	0	0	0	0	0	1	4	0	0
Testosterone glucuronide	O=C1C=C2[C@@](CC1)(C)[C@](CC3)([H])[C@](CC2)([H])[C@@](CC4)([H])[C@@]3(C)[C@H]4O[C@@H]([C@@H]([C@H]5O)O)O[C@H](C(O)=O)[C@H]5O	C25H36O8	+H	8.93	221.48	465.248	464.61	6.73	39.85	69.52	42.34	82.5	0.58	1.01	0.61	2.5	69	33	73	37	3	40	0	5	11	3	0.041	3	0	0	36	25	0	8	0	0	0	0	0	0	0	0	0	0	0	1	4	0	0
Fluazinam	ClC1=C(C(F)(F)F)C=C(C(NC2=NC=C(C(F)(F)F)C=C2Cl)=C1[N+]([O-])=O)[N+]([O-])=O	C13H4Cl2F6N4O4	+H	13.43	185.96	464.959	465.11	14.09	23.48	37.97	23.23	115.56	0.71	1.15	0.7	3.98	33	29	34	30	16	40	0.4	2	2	4	0.118	4	0	12	4	13	4	4	0	0	6	2	0	0	0	0	8	0	0	0	2	0	0
Morfina 3beta- D-Glucuronide	O[C@@H]1[C@@H]2OC3=C(C4=CC=C3O[C@@H]([C@@H]([C@H]5O)O)O[C@H](C(O)=O)[C@H]5O)[C@]26[C@](C=C1)([H])[C@@H](C4)N(C)CC6	C23H27NO9	+H	0.72	205.08	462.176	461.51	7.69	36.37	61.53	37.99	85.58	0.61	1.03	0.63	2.59	60	33	65	38	8	43	0.158	6	25	3	0.046	2	0	6	27	23	1	9	0	0	0	0	0	0	0	0	0	0	0	1	5	0	1
Morfina 6beta- D-Glucuronide	OC1=CC=C2C3=C1O[C@@H]([C@H]4O[C@@H]([C@@H]([C@H]5O)O)O[C@H](C(O)=O)[C@H]5O)[C@@]36[C@](C=C4)([H])[C@@H](C2)N(C)CC6	C26H27NO9	+H	0.91	206.67	462.176	461.51	7.69	36.37	61.53	37.99	85.58	0.61	1.03	0.63	2.59	60	33	65	38	8	43	0.158	6	25	3	0.046	2	0	6	27	23	1	9	0	0	0	0	0	0	0	0	0	0	0	1	5	0	1
Hexaflumuron	O=C(NC1=CC(Cl)=C(OC(F)(F)C(F)F)C(Cl)=C1)NC(C2=C(F)C=CC=C2F)=O	C16H8Cl2F6N2O3	+H	12.71	187.85	460.989	461.16	12.46	25.78	41.09	26.05	106.31	0.7	1.11	0.7	3.67	37	29	38	30	14	38	0.4	2	2	4	0.105	2	0	12	8	16	2	3	0	0	6	2	0	0	0	0	8	0	0	0	2	0	0
AM-2233	IC1=CC=CC=C1C(C2=CN(C3=CC=CC=C32)CC4N(C)CCCC4)=O	C22H23IN2O	+H	6.97	185.33	459.093	458.37	9.35	32.5	48.32	35.5	51.95	0.66	0.99	0.72	2	49	26	52	29	17	38	0.552	4	5	4	0.077	1	0	16	23	22	2	1	0	0	0	0	0	1	0	0	1	0	0	1	3	0	0
cefotaxime	O=C1N2[C@]([C@@H]1N([H])C(/C(C3=CSC(N([H])[H])=N3)=N/OC)=O)([H])SCC(COC(C)=O)=C2C(O)=O	C16H17N5O7S2	+H	3.49	197.96	456.064	455.52	9.69	30.31	49.25	32.07	85.83	0.64	1.05	0.68	2.86	47	30	49	32	11	40.5	0.156	3	4	8	0.163	6	0	5	17	16	5	7	0	2	0	0	0	0	0	0	0	0	1	1	1	0	1
Losartan Carboxylic acid	ClC1=C(C(O)=O)N(CC(C=C2)=CC=C2C3=CC=CC=C3C4=NN=NN4)C(CCCC)=N1	C22H21ClN6O2	+H	9.76	201.1	437.149	436.94	8.4	34.47	52.66	35.89	72.61	0.66	1.01	0.69	2.34	52	31	55	34	23	46	0.647	4	4	8	0.145	1	0	22	21	22	6	2	0	0	0	1	0	0	0	0	1	0	0	2	2	0	0
Fipronil	ClC1=C(C(Cl)=CC(C(F)(F)F)=C1)N2N=C(C#N)C(S(C(F)(F)F)=O)=C2N	C12H4Cl2F6N4OS	+H	11.46	181.45	436.946	437.17	14.57	22.03	34.07	22.51	100.11	0.73	1.14	0.75	3.85	30	26	31	27	13	35.5	0.407	2	2	2	0.065	1	1	11	4	12	4	1	0	1	6	2	0	0	0	0	8	0	0	1	1	0	0
AM-694	IC1=CC=CC=C1C(C2=CN(C3=CC=CC=C32)CCCCCF)=O	C20H19FINO	+H	11.55	181.96	436.057	435.3	10.12	29.02	42.85	31.67	54.62	0.67	1	0.74	2.28	43	24	45	26	17	35	0.615	3	4	6	0.133	1	0	16	19	20	1	1	0	0	1	0	0	1	0	0	2	0	0	1	2	0	0
Haloxyfop-2-ethoxyethyl	CC(C(OCCOCC)=O)OC1=CC=C(OC2=C(C=C(C(F)(F)F)C=N2)Cl)C=C1	C19H19ClF3NO5	+H	13.1	188.7	434.098	433.84	9.04	30.16	50.32	31.32	85.19	0.63	1.05	0.65	2.94	48	29	49	30	13	37	0.4	2	2	10	0.204	1	0	12	19	19	1	5	0	0	3	1	0	0	0	0	4	0	0	0	2	0	0
Ethoxyquin dimer	CCOC1=CC=C(C2=C1)N(C(C)(C=C2C)C)C3=CC(OCC)=CC4=C3NC(C)(C=C4C)C	C28H36N2O2	+H	16.02	215.52	433.285	432.66	6.36	41.17	66.88	43.86	62	0.61	0.98	0.65	1.94	68	32	71	35	14	43	0.343	4	6	5	0.07	2	0	12	36	28	2	2	0	0	0	0	0	0	0	0	0	0	0	0	4	0	0
Irbesartan	O=C1N(C(CCCC)=NC12CCCC2)CC3=CC=C(C=C3)C4=CC=CC=C4C5=NN=NN5	C25H28N6O	+H	9.81	202.81	429.24	428.59	7.14	38.05	59.66	39.86	66.42	0.63	0.99	0.66	2.08	60	32	64	36	19	46.5	0.472	5	5	7	0.109	2	0	17	28	25	6	1	0	0	0	0	0	0	0	0	0	0	0	3	2	0	0
25-I-NBOMe	IC1=C(C=C(C(OC)=C1)CCN([H])CC2=CC=CC=C2OC)OC	C18H22INO3	+H	8.28	182.56	428.072	427.31	9.5	28.53	44.87	31.4	47.62	0.63	1	0.7	2.07	45	23	46	24	12	30	0.5	2	2	8	0.174	0	0	12	22	18	1	3	0	0	0	0	0	1	0	0	1	0	0	0	2	0	0
Bromopropylate	O=C(OC(C)C)C(C1=CC=C(Br)C=C1)(O)C(C=C2)=CC=C2Br	C17H16Br2O3	+H	13.6	176.6	426.954	428.13	11.27	26.08	38.39	27.92	52.92	0.69	1.01	0.73	2.41	38	22	39	23	13	30	0.522	2	2	5	0.128	1	0	12	16	17	0	3	0	0	0	0	2	0	0	0	2	0	0	0	2	0	0
Clindamycin	Cl[C@@H](C)[C@@]([C@@]([C@@H]([C@@H]([C@H]1O)O)O)([H])O[C@@H]1SC)([H])NC([C@H]2N(C)C[C@H](CCC)C2)=O	C18H33ClN2O5S	+H	6.48	202.49	425.187	425.05	7.08	33.9	60.38	36.97	66.61	0.57	1.01	0.62	2.47	60	27	61	28	1	29	0	2	2	7	0.115	1	0	0	33	18	2	5	0	1	0	1	0	0	0	0	1	0	0	1	1	0	0
Losartan	ClC1=C(CO)N(CC2=CC=C(C=C2)C3=CC=CC=C3C4=NN=NN4)C(CCCC)=N1	C22H23ClN6O	+H	9.26	200.49	423.169	422.96	7.98	34.56	53.21	36.2	65.44	0.65	1	0.68	2.18	53	30	56	33	22	44	0.667	4	4	8	0.143	0	0	22	23	22	6	1	0	0	0	1	0	0	0	0	1	0	0	2	2	0	0
Cylindrospermopsin	O[C@@H](C(NC(N1)=O)=CC1=O)[C@]2([H])N=C(NC3)N([C@@](C4)([H])C2)[C@@]3([H])[C@@H](C)[C@H]4OS(=O)(O)=O	C15H21N5O7S	+H	0.81	199.45	416.123	415.48	8.48	29.42	50.95	30.95	80.08	0.6	1.04	0.63	2.86	49	28	52	31	6	37	0	4	8	4	0.077	6	0	0	21	15	5	7	0	1	0	0	0	0	0	0	0	0	0	1	3	0	0
25I-NBF	FC1=CC=CC=C1CNCCC2=C(OC)C=C(I)C(OC)=C2	C17H19FINO2	+H	7.96	179.1	416.052	415.27	10.13	26.54	41.17	29.13	50.12	0.65	1	0.71	2.28	41	22	42	23	12	29	0.522	2	2	7	0.167	0	0	12	19	17	1	2	0	0	1	0	0	1	0	0	2	0	0	0	2	0	0
Bixafen	O=C(NC1=CC=C(F)C=C1C2=CC=C(Cl)C(Cl)=C2)C(C(C(F)F)=N3)=CN3C	C18H12Cl2F3N3O	+H	11.49	183.92	414.038	414.23	10.62	27.41	41	28.33	79.06	0.7	1.05	0.73	2.93	39	27	41	29	18	38.5	0.586	3	3	3	0.073	1	0	17	12	18	3	1	0	0	3	2	0	0	0	0	5	0	0	1	2	0	0
Carfentrazone ethyl	ClC1=CC(F)=C(C=C1CC(C(OCC)=O)Cl)N2N=C(C)N(C(F)F)C2=O	C15H14Cl2F3N3O3	+H	11.61	179.54	412.044	412.22	10.31	26.03	42.54	27	82.06	0.65	1.06	0.68	3.16	40	26	41	27	9	33	0.222	2	2	6	0.146	3	0	6	14	15	3	3	0	0	3	2	0	0	0	0	5	0	0	1	1	0	0
Risperidone	FC1=CC2=C(C=C1)C(C3CCN(CCC4=C(C)N=C5N(CCCC5)C4=O)CC3)=NO2	C23H27FN4O2	+H	5.42	205.77	411.219	410.54	7.2	35.28	57.18	37.01	66.17	0.62	1	0.65	2.21	57	30	61	34	13	42	0.294	5	7	4	0.066	3	0	10	27	23	4	2	0	0	1	0	0	0	0	0	1	0	0	1	4	0	0
Flumetasone	F[C@]([C@](C=C1)(C)C2=CC1=O)([C@H]3O)[C@@H](C[C@@H]2F)[C@H](C[C@H]4C)[C@@](C3)(C)[C@]4(C(CO)=O)O	C22H28F2O5	+H	8.85	191.31	411.198	410.5	7.2	33.75	57.92	35.57	82.67	0.59	1.02	0.62	2.85	57	29	60	32	4	36	0	4	10	2	0.033	4	0	0	28	22	0	5	0	0	2	0	0	0	0	0	2	0	0	1	3	0	0
Leptophos	BrC1=C(C=C(C(Cl)=C1)OP(OC)(C2=CC=CC=C2)=S)Cl	C13H10BrCl2O2PS	+H	14.82	169.83	410.877	412.07	13.74	22.67	30.77	25.64	46.78	0.76	1.03	0.85	2.34	30	20	31	21	13	28	0.571	2	2	4	0.129	1	0	12	10	13	0	2	1	1	0	2	1	0	0	0	3	0	0	0	2	0	0
Metrafenone	O=C(C1=C(OC)C=CC(Br)=C1C)C(C(OC)=C2OC)=C(C)C=C2OC	C19H21BrO5	+H	12.29	182.98	409.065	409.3	8.9	29.22	46.59	31	58.42	0.64	1.01	0.67	2.34	46	25	47	26	13	33	0.462	2	2	6	0.128	1	0	12	21	19	0	5	0	0	0	0	1	0	0	0	1	0	0	0	2	0	0
Lincomycin	O[C@H]([C@@H]([C@H]1O)O)[C@]([C@@H]([C@@H](C)O)NC([C@H]2N(C)C[C@H](CCC)C2)=O)([H])O[C@@H]1SC	C18H34N2O6S	+H	2.59	201.18	407.221	406.61	6.67	33.71	61.38	36.57	68.5	0.55	1.01	0.6	2.54	61	27	62	28	1	29	0	2	2	7	0.113	1	0	0	34	18	2	6	0	1	0	0	0	0	0	0	0	0	0	1	1	0	0
Difenoconazole	ClC1=CC(OC(C=C2)=CC=C2Cl)=CC=C1C3(CN4N=CN=C4)OC(C)CO3	C19H17Cl2N3O3	+H	12.41	200.99	406.072	406.29	9.23	29.7	45	31.19	60.64	0.68	1.02	0.71	2.25	44	27	47	30	17	38.5	0.567	4	4	5	0.106	0	0	17	17	19	3	3	0	0	0	2	0	0	0	0	2	0	0	2	2	0	0
Chlormadinon-17-acetate	ClC1=C[C@H]([C@H]2[C@](CC3)(C)C1=CC3=O)[C@H](CC4)[C@@](CC2)(C)[C@]4(C(C)=O)OC(C)=O	C23H29ClO4	+H	11.55	199.43	405.183	404.97	7.1	34.72	56.89	37.1	65.69	0.61	1	0.65	2.35	57	28	60	31	5	36	0	4	10	3	0.05	5	0	0	29	23	0	4	0	0	0	1	0	0	0	0	1	0	0	1	3	0	0
Azoxystrobin	O=C(/C(C(C=CC=C1)=C1OC2=NC=NC(OC3=C(C#N)C=CC=C3)=C2)=C/OC)OC	C22H17N3O5	+H	9.82	196.74	404.124	403.42	8.58	31.73	48.13	32.62	74.83	0.68	1.02	0.69	2.49	47	30	49	32	21	45	0.563	3	3	8	0.163	2	1	18	17	22	3	5	0	0	0	0	0	0	0	0	0	0	0	0	3	0	0
Ochratoxin A	ClC1=CC(C(N[C@@H](CC2=CC=CC=C2)C(O)=O)=O)=C(C3=C1C[C@@H](C)OC3=O)O	C20H18ClNO6	+H	10.7	188.74	404.09	403.84	8.78	30.15	47.34	31.44	77.78	0.66	1.03	0.68	2.78	46	28	48	30	15	39	0.4	3	4	5	0.104	3	0	12	18	20	1	6	0	0	0	1	0	0	0	0	1	0	0	0	3	0	0
Moxifloxacin	O=C(O)C(C1=O)=CN(C2=C1C=C(C(N3C[C@]([H])(CCCN4)[C@@]4([H])C3)=C2OC)F)C5CC5	C21H24FN3O4	+H	4.91	198.01	402.182	401.48	7.58	32.72	53.85	34.15	71.83	0.62	1.02	0.64	2.48	53	29	57	33	9	39	0.182	5	7	4	0.07	3	0	6	24	21	3	4	0	0	1	0	0	0	0	0	1	1	0	1	3	0	0
Oxacillin	O=C1N2[C@@H]([C@@H]1NC(C3=C(C)ON=C3C4=CC=CC=C4)=O)SC(C)(C)[C@@H]2C(O)=O	C19H19N3O5S	+H	8.62	187.73	402.112	401.48	8.54	30.41	48.09	32.03	72.75	0.65	1.02	0.68	2.6	47	28	50	31	14	39.5	0.355	4	5	4	0.08	3	0	11	19	19	3	5	0	1	0	0	0	0	0	0	0	0	1	2	1	1	0
Bensulide	S=P(OC(C)C)(OC(C)C)SCCNS(=O)(C1=CC=CC=C1)=O	C14H24NO4PS3	+H	11.5	183.44	398.068	397.57	8.46	28.36	47.22	32.59	56.06	0.6	1	0.69	2.44	47	23	47	23	9	29	0.261	1	1	10	0.213	3	0	6	24	14	1	4	1	3	0	0	0	0	0	0	0	0	0	0	1	0	0
Melengestrol Acetate	O=C(C)[C@@]1([C@](CC2)(C)[C@](CC1=C)([H])[C@@](C=C3C)([H])[C@@]2([H])[C@](CC4)(C)C3=CC4=O)OC(C)=O	C25H32O4	+H	11.75	201.51	397.237	396.57	6.5	36.61	60.45	39	66.75	0.6	0.99	0.64	2.3	61	29	64	32	6	38	0	4	10	3	0.047	6	0	0	32	25	0	4	0	0	0	0	0	0	0	0	0	0	0	1	3	0	0
5F-APP-PICA (PX-1)	O=C(C1=CN(CCCCCF)C2=C1C=CC=C2)NC(CC3=CC=CC=C3)C(N)=O	C23H26FN3O2	+H	10.51	197.62	396.208	395.52	7.19	34.29	55.08	36	70.83	0.62	1	0.65	2.44	55	29	57	31	18	41	0.516	3	4	9	0.158	2	0	16	26	23	3	2	0	0	1	0	0	0	0	0	1	0	0	1	2	0	0
Diflufenican	FC1=CC(F)=C(NC(C2=C(OC3=CC(C(F)(F)F)=CC=C3)N=CC=C2)=O)C=C1	C19H11F5N2O2	+H	12.69	187.79	395.081	394.32	10.11	26.75	41.61	26.94	90.58	0.69	1.07	0.69	3.24	39	28	41	30	19	40	0.6	3	3	4	0.098	1	0	18	11	19	2	2	0	0	5	0	0	0	0	0	5	0	0	0	3	0	0
Betamethasone	F[C@]([C@](C=C1)(C)C2=CC1=O)([C@H]3O)[C@@H](CC2)[C@H](C[C@@H]4C)[C@@](C3)(C)[C@]4(C(CO)=O)O	C22H29FO5	+H	9.04	188.34	393.207	392.51	6.89	33.64	57.4	35.63	74.83	0.59	1.01	0.63	2.67	57	28	60	31	4	35	0	4	10	2	0.033	4	0	0	29	22	0	5	0	0	1	0	0	0	0	0	1	0	0	1	3	0	0
Bromophos ethyl	BrC1=C(C=C(C(Cl)=C1)OP(OCC)(OCC)=S)Cl	C10H12BrCl2O3PS	+H	14.59	166.45	392.888	394.06	13.14	20.78	30.98	23.85	43.61	0.69	1.03	0.8	2.42	30	18	30	18	7	22	0.333	1	1	6	0.2	1	0	6	12	10	0	3	1	1	0	2	1	0	0	0	3	0	0	0	1	0	0
Dimethomorph estereoisomer 1	COC1=C(OC)C=CC(/C(C2=CC=C(Cl)C=C2)=C/C(N3CCOCC3)=O)=C1	C21H22NO4Cl	+H	9.97	200.39	388.131	387.89	7.92	31.32	49.45	33.06	61.28	0.64	1.01	0.67	2.27	49	27	51	29	14	37	0.414	3	3	5	0.098	2	0	12	22	21	1	4	0	0	0	1	0	0	0	0	1	0	0	0	3	0	0
Dimethomorph estereoisomer 2	ClC1=CC=C(C=C1)/C(C(C=C2)=CC(OC)=C2OC)=C/C(N3CCOCC3)=O	C21H22NO4Cl	+H	10.35	201.14	388.131	387.89	7.92	31.32	49.45	33.06	61.28	0.64	1.01	0.67	2.27	49	27	51	29	14	37	0.414	3	3	5	0.098	2	0	12	22	21	1	4	0	0	0	1	0	0	0	0	1	0	0	0	3	0	0
Pyraclostrobin	COC(N(OC)C1=C(COC2=NN(C3=CC=C(Cl)C=C3)C=C2)C=CC=C1)=O	C19H18ClN3O4	+H	12.06	184.19	388.106	387.85	8.62	29.51	46.01	30.78	64.11	0.66	1.02	0.68	2.37	45	27	47	29	18	38.5	0.586	3	3	7	0.149	1	0	17	18	19	3	4	0	0	0	1	0	0	0	0	1	0	0	1	2	0	0
Medroxyprogesterone 17 acetate	O=C(C)[C@@]1([C@](CC2)(C)[C@](CC1)([H])[C@@](C[C@@H]3C)([H])[C@@]2([H])[C@](CC4)(C)C3=CC4=O)OC(C)=O	C24H34O4	+H	11.64	200.27	387.253	386.58	6.24	36.21	61.33	38.76	62.75	0.58	0.99	0.63	2.24	62	28	65	31	4	35	0	4	10	3	0.046	4	0	0	34	24	0	4	0	0	0	0	0	0	0	0	0	0	0	1	3	0	0
JWH-098	O=C(C1=C(C)N(CCCCC)C2=C1C=CC=C2)C3=C(C=CC=C4)C4=C(OC)C=C3	C26H27NO2	+H	14.04	200.51	386.211	385.54	6.88	35.79	55.24	37.81	59.5	0.64	0.99	0.68	2.05	56	29	59	32	22	43.5	0.656	4	6	7	0.119	1	0	21	27	26	1	2	0	0	0	0	0	0	0	0	0	0	0	1	3	0	0
Sarafloxacin prot I	FC1=CC=C(N2C=C(C(C3=CC(F)=C(N4CCNCC4)C=C23)=O)C(O)=O)C=C1	C20H17F2N3O3	+H	3.94	187.09	386.131	385.4	8.56	29.52	46.38	30.35	77.5	0.66	1.03	0.67	2.77	45	28	48	31	15	40	0.387	4	5	3	0.063	3	0	12	17	20	3	3	0	0	2	0	0	0	0	0	2	0	0	0	4	0	0
Sarafloxacin prot II	FC1=CC=C(N2C=C(C(C3=CC(F)=C(N4CCNCC4)C=C23)=O)C(O)=O)C=C1	C20H17F2N3O3	+H	3.94	202	386.131	385.4	8.56	29.52	46.38	30.35	77.5	0.66	1.03	0.67	2.77	45	28	48	31	15	40	0.387	4	5	3	0.063	3	0	12	17	20	3	3	0	0	2	0	0	0	0	0	2	0	0	0	4	0	0
MDMB-CHMICA	O=C(C1=CN(C2=C1C=CC=C2)CC3CCCCC3)N[C@](C(OC)=O)(C(C)(C)C)[H]	C23H32N2O3	+H	13.61	204.58	385.249	384.57	6.41	35.49	59.44	37.8	61.25	0.59	0.99	0.63	2.19	60	28	62	30	12	37	0.333	3	4	7	0.113	2	0	10	32	23	2	3	0	0	0	0	0	0	0	0	0	0	0	1	2	0	0
Ethion	S=P(OCC)(OCC)SCSP(OCC)(OCC)=S	C9H22O4P2S4	+H	13.51	176.17	384.995	384.53	9.38	24.34	41.17	29.91	42.11	0.59	1	0.73	2.22	41	19	40	18	2	20	0	0	0	12	0.3	2	0	0	22	9	0	4	2	4	0	0	0	0	0	0	0	0	0	0	0	0	0
AMB-FUBINACA	O=C(C1=NN(CC2=CC=C(F)C=C2)C3=C1C=CC=C3)NC(C(C)C)C(OC)=O	C21H22FN3O3	+H	11.92	195.02	384.172	383.46	7.67	31.61	50.64	32.93	70.83	0.63	1.01	0.66	2.53	50	28	52	30	18	40	0.533	3	4	7	0.135	2	0	16	22	21	3	3	0	0	1	0	0	0	0	0	1	0	0	1	2	0	0
Meropenem	O=C1N2[C@@]([C@@H](C)C(S[C@H]3C[C@@H](C(N(C)C)=O)NC3)=C2C(O)=O)([H])[C@@]1([H])[C@@H](C)O	C17H25N3O5S	+H	2.11	190.79	384.159	383.52	7.52	30.2	51.74	32.31	68.67	0.59	1.01	0.63	2.64	51	26	53	28	4	32	0	3	4	5	0.094	4	0	0	25	17	3	5	0	1	0	0	0	0	0	0	0	0	1	2	0	1	0
Fluazifop-P-butyl	O=C(OCCCC)[C@@H](C)OC(C=C1)=CC=C1OC(N=C2)=CC=C2C(F)(F)F	C19H20F3NO4	+H	13.16	196.88	384.142	383.4	8.16	28.95	48.67	30.01	77.92	0.62	1.04	0.64	2.89	47	27	48	28	13	35	0.429	2	2	9	0.188	1	0	12	20	19	1	4	0	0	3	0	0	0	0	0	3	0	0	0	2	0	0
Pantoprazole	FC(OC1=CC=C2NC(S(CC(N=CC=C3OC)=C3OC)=O)=NC2=C1)F	C16H15F2N3O4S	+H	7.06	184.38	384.082	383.41	9.35	26.52	42.9	27.69	71.72	0.65	1.05	0.68	2.76	41	26	43	28	17	37	0.571	3	4	6	0.14	1	0	16	15	16	3	4	0	1	2	0	0	0	0	0	2	0	0	1	2	0	0
JWH-147	O=C(C1=CN(CCCCCC)C(C2=CC=CC=C2)=C1)C3=C(C=CC=C4)C4=CC=C3	C27H27NO	+H	14.6	205.9	382.217	381.55	6.81	36.28	54.92	38.36	58.17	0.65	0.98	0.68	2.01	56	29	59	32	23	44	0.688	4	5	8	0.136	1	0	22	27	27	1	1	0	0	0	0	0	0	0	0	0	0	0	1	3	0	0
4-Meo-BF (4-Methoxybutyrfentanyl)	CCCC(N(C1CCN(CCC2=CC=CC=C2)CC1)C3=CC=C(OC)C=C3)=O	C24H32N2O2	+H	7.24	197.91	381.254	380.58	6.34	35.98	59.11	38.34	56.5	0.6	0.99	0.64	2.02	60	28	62	30	13	37	0.4	3	3	8	0.129	1	0	12	32	24	2	2	0	0	0	0	0	0	0	0	0	0	0	0	3	0	0
Teflubenzuron	ClC(C=C1NC(NC(C2=C(F)C=CC=C2F)=O)=O)=C(C(Cl)=C1F)F	C14H6Cl2F4N2O2	+H	13.28	170.57	380.982	381.12	12.7	21.85	32.97	22.19	83.89	0.73	1.1	0.74	3.5	30	24	31	25	14	33	0.48	2	2	2	0.065	2	0	12	6	14	2	2	0	0	4	2	0	0	0	0	6	0	0	0	2	0	0
25-B-NBOMe	BrC1=C(C=C(C(OC)=C1)CCN([H])CC2=CC=CC=C2OC)OC	C18H22BrNO3	+H	7.84	180.13	380.086	380.31	8.45	28.19	45.03	30.1	48.25	0.63	1	0.67	2.1	45	23	46	24	12	30	0.5	2	2	8	0.174	0	0	12	22	18	1	3	0	0	0	0	1	0	0	0	1	0	0	0	2	0	0
Pravadoline (WIN 48,098)	O=C(C1=C(N(C2=C1C=CC=C2)CCN3CCOCC3)C)C4=CC=C(C=C4)OC	C23H26N2O3	+H	7.25	193.26	379.202	378.51	7.01	33.7	53.79	35.51	58.67	0.62	1	0.66	2.1	54	28	57	31	17	40	0.516	4	5	6	0.105	1	0	16	26	23	2	3	0	0	0	0	0	0	0	0	0	0	0	1	3	0	0
5F-MDMB-PINACA (5F-ADB)	O=C(C1=NN(C2=C1C=CC=C2)CCCCCF)N[C@@](C(OC)=O)(C(C)(C)C)[H]	C20H28FN3O3	+H	12.15	192.35	378.219	377.51	6.86	32.4	55.29	34.22	67.42	0.59	1.01	0.62	2.5	55	27	56	28	12	35	0.357	2	3	9	0.161	2	0	10	28	20	3	3	0	0	1	0	0	0	0	0	1	0	0	1	1	0	0
Reduced haloperidol	ClC1=CC=C(C=C1)C2(CCN(CCCC(C(C=C3)=CC=C3F)O)CC2)O	C21H25ClFNO2	+H	6.56	195.78	378.163	377.92	7.41	31.6	51.08	33.61	61.86	0.62	1	0.66	2.38	51	26	53	28	12	34	0.429	3	3	6	0.113	0	0	12	25	21	1	2	0	0	1	1	0	0	0	0	2	0	0	0	3	0	0
Enalapril	O=C([C@H](C)N[C@@H](CCC1=CC=CC=C1)C(OCC)=O)N2[C@H](C(O)=O)CCC2	C20H28N2O5	+H	6.72	187.96	377.207	376.5	6.85	32.32	55.33	34.18	68.67	0.59	1.01	0.62	2.54	55	27	56	28	9	34	0.214	2	2	10	0.179	3	0	6	28	20	2	5	0	0	0	0	0	0	0	0	0	0	0	1	1	0	0
RCS-8	O=C(CC1=C(OC)C=CC=C1)C(C2=CC=CC=C32)=CN3CCC4CCCCC4	C25H29NO2	+H	14.22	203.09	376.227	375.55	6.59	35.39	56.13	37.57	55.83	0.62	0.98	0.66	1.99	57	28	60	31	17	40	0.516	4	5	7	0.117	1	0	16	29	25	1	2	0	0	0	0	0	0	0	0	0	0	0	1	3	0	0
Haloperidol	ClC1=CC=C(C=C1)C2(CCN(CCCC(C(C=C3)=CC=C3F)=O)CC2)O	C21H23ClFNO2	+H	7	194.52	376.147	375.9	7.67	31	49.2	32.85	63.19	0.63	1	0.67	2.43	49	26	51	28	13	35	0.429	3	3	6	0.118	1	0	12	23	21	1	2	0	0	1	1	0	0	0	0	2	0	0	0	3	0	0
JWH-398	O=C(C1=CC=C(Cl)C2=CC=CC=C12)C3=CN(CCCCC)C4=CC=CC=C34	C24H22ClNO	+H	14.47	195.74	376.146	375.92	7.67	32.78	48.47	34.69	56.44	0.67	0.99	0.71	2.09	49	27	52	30	22	41.5	0.7	4	6	6	0.115	1	0	21	22	24	1	1	0	0	0	1	0	0	0	0	1	0	0	1	3	0	0
Haloxyfop-methyl	O=C(OC)[C@@H](C)OC(C=C1)=CC=C1OC(N=C2)=C(Cl)C=C2C(F)(F)F	C16H13ClF3NO4	+H	12.59	185.18	376.056	375.75	9.89	24.86	40.34	25.59	77.19	0.65	1.06	0.67	3.09	38	25	39	26	13	33	0.462	2	2	6	0.154	1	0	12	13	16	1	4	0	0	3	1	0	0	0	0	4	0	0	0	2	0	0
Prochloraz	ClC1=C(C(Cl)=CC(Cl)=C1)OCCN(C(N2N=CC=C2)=O)CCC	C15H16Cl3N3O2	+H	11.8	182.48	376.038	376.69	9.66	25.89	40	27.59	56.17	0.66	1.03	0.71	2.44	39	23	40	24	12	30.5	0.458	2	2	6	0.15	1	0	11	16	15	3	2	0	0	0	3	0	0	0	0	3	0	0	1	1	0	0
Fluquinconazole	O=C1N(C(C=C2)=C(Cl)C=C2Cl)C(N3N=CN=C3)=NC(C=C4)=C1C=C4F	C16H8Cl2FN5O	+H	10.76	180.99	376.016	376.19	11.4	24.79	34.65	25.42	65.56	0.75	1.05	0.77	2.62	33	25	36	28	19	38.5	0.607	4	5	2	0.056	2	0	17	8	16	5	1	0	0	1	2	0	0	0	0	3	0	0	1	3	0	0
Bromuconazol 1	BrC1COC(CN2C=NC=N2)(C3=CC=C(Cl)C=C3Cl)C1	C13H12N3OCl2Br	+H	10.56	168.75	375.961	377.08	11.78	22.57	32.81	24.11	44.56	0.71	1.03	0.75	2.23	32	20	34	22	11	27.5	0.5	3	3	3	0.088	0	0	11	12	13	3	1	0	0	0	2	1	0	0	0	3	0	0	2	1	0	0
Bromuconazol 2	BrC1COC(CN2C=NC=N2)(C3=CC=C(Cl)C=C3Cl)C1	C13H12N3OCl2Br	+H	11.41	171.03	375.961	377.08	11.78	22.57	32.81	24.11	44.56	0.71	1.03	0.75	2.23	32	20	34	22	11	27.5	0.5	3	3	3	0.088	0	0	11	12	13	3	1	0	0	0	2	1	0	0	0	3	0	0	2	1	0	0
Leuco Cristal Violet	CN(C)C1=CC=C(C=C1)C(C(C=C2)=CC=C2N(C)C)C(C=C3)=CC=C3N(C)C	C25H31N3	+H	8.36	216.47	374.259	373.59	6.33	36.35	57.68	38.68	53.33	0.62	0.98	0.66	1.9	59	28	61	30	18	39	0.6	3	3	6	0.098	0	0	18	31	25	3	0	0	0	0	0	0	0	0	0	0	0	0	0	3	0	0
Crystal Violet (quat N+)	CN(C)C1=CC=C(C=C1)/C(C(C=C2)=CC=C2N(C)C)=C(C=C/3)/C=CC3=[N+](C)\C	C25H30N3	+H	9.72	207.3	373.251	372.58	6.42	36.05	56.73	38.3	53.67	0.62	0.98	0.66	1.92	58	28	60	30	16	40	0.4	3	3	4	0.067	4	0	12	30	25	3	0	0	0	0	0	0	0	0	0	0	0	0	0	3	0	0
Quizalofop-ethyl	O=C(OCC)C(C)OC1=CC=CC(OC2=NC(C(N=C2)=C3)=CC=C3Cl)=C1	C19H17ClN2O4	+H	13	193.28	373.095	372.83	8.67	28.52	43.91	29.78	62.11	0.66	1.02	0.69	2.39	43	26	45	28	18	37.5	0.607	3	4	7	0.156	1	0	17	17	19	2	4	0	0	0	1	0	0	0	0	1	0	0	0	3	0	0
Profenofos	BrC1=CC(Cl)=C(C=C1)OP(SCCC)(OCC)=O	C11H15BrClO3PS	+H	12.97	166.64	372.942	373.65	11.32	21.67	33.54	24.76	43	0.66	1.02	0.75	2.39	33	18	33	18	7	22	0.333	1	1	7	0.212	1	0	6	15	11	0	3	1	1	0	1	1	0	0	0	2	0	0	0	1	0	0
JWH-081	O=C(C(C1=CC=CC=C12)=CC=C2OC)C3=CN(C4=CC=CC=C43)CCCCC	C25H25NO2	+H	13.84	198.78	372.196	371.51	7.01	34.19	52.36	36.05	57.83	0.65	0.99	0.68	2.07	53	28	56	31	22	42.5	0.677	4	6	7	0.125	1	0	21	25	25	1	2	0	0	0	0	0	0	0	0	0	0	0	1	3	0	0
Tetraconazole	ClC1=CC(Cl)=CC=C1C(CN2N=CN=C2)COC(F)(C(F)F)F	C13H11Cl2F4N3O	+H	11.03	174.67	372.029	372.17	10.95	22.52	36.52	23.27	73.64	0.66	1.07	0.68	3.2	34	23	35	24	11	29.5	0.458	2	2	6	0.171	0	0	11	11	13	3	1	0	0	4	2	0	0	0	0	6	0	0	1	1	0	0
MAB-CHMINACA	O=C(C1=NN(C2=C1C=CC=C2)CC3CCCCC3)NC(C(C)(C)C)C(N)=O	C21H30N4O2	+H	12.86	199.52	371.244	370.55	6.5	33.77	56.55	35.83	60.75	0.59	0.99	0.63	2.25	57	27	59	29	12	36	0.345	3	4	6	0.102	2	0	10	30	21	4	2	0	0	0	0	0	0	0	0	0	0	0	1	2	0	0
AMB-CHIMINACA (MMB-CHMICA)	CC(C)[C@@H](C(OC)=O)NC(C1=CN(CC2CCCCC2)C3=C1C=CC=C3)=O	C22H30N2O3	+H	13.02	200.32	371.233	370.54	6.5	33.89	56.56	36.03	59.33	0.59	0.99	0.63	2.2	57	27	59	29	12	36	0.345	3	4	7	0.119	2	0	10	30	22	2	3	0	0	0	0	0	0	0	0	0	0	0	1	2	0	0
JWH-210	O=C(C1=CN(CCCCC)C2=C1C=CC=C2)C3=C(C=CC=C4)C4=C(CC)C=C3	C26H27NO	+H	14.44	200.63	370.217	369.54	6.72	35.28	53.92	37.36	55.83	0.64	0.98	0.68	1.99	55	28	58	31	22	42.5	0.677	4	6	7	0.121	1	0	21	27	26	1	1	0	0	0	0	0	0	0	0	0	0	0	1	3	0	0
Heroin	O=C(C)O[C@@H]1[C@@H]([C@]2(C3=C(C=C4)C5)[C@](C=C1)([H])[C@@H]5N(C)CC2)OC3=C4OC(C)=O	C21H23NO5	+H	4.15	185.94	370.165	369.45	7.39	31.13	50.46	32.65	61.58	0.62	1.01	0.65	2.28	50	27	54	31	9	37	0.194	5	24	4	0.074	3	0	6	23	21	1	5	0	0	0	0	0	0	0	0	0	0	0	1	4	0	1
CB-13	O=C(C1=CC=CC2=CC=CC=C12)C(C3=CC=CC=C34)=CC=C4OCCCCC	C26H24O2	+H	15.54	200.92	369.185	368.5	7.09	34.2	51.26	36.05	57.83	0.66	0.99	0.69	2.07	52	28	55	31	23	43	0.71	4	6	7	0.127	1	0	22	24	26	0	2	0	0	0	0	0	0	0	0	0	0	0	0	4	0	0
NSI-189 ((4-benzylpiperazin-1-yl)-[2-(3-methylbutylamino)pyridin-3-yl]methanone)	CC(CCNC1=NC=CC=C1C(N2CCN(CC3=CC=CC=C3)CC2)=O)C	C22H30N4O	+H	4.56	203.85	367.249	366.56	6.43	34.26	56.22	36.38	55	0.6	0.99	0.64	2.04	57	27	59	29	13	36	0.414	3	3	7	0.119	1	0	12	30	22	4	1	0	0	0	0	0	0	0	0	0	0	0	0	3	0	0
Brombuterol	BrC1=CC(C(CN([H])C(C)(C)C)O)=CC(Br)=C1N([H])[H]	C12H18Br2N2O	+H	4.52	167.1	364.986	366.12	10.46	22.05	34.94	24.02	38.75	0.63	1	0.69	2.28	35	17	35	17	6	20	0.353	1	1	4	0.114	0	0	6	18	12	2	1	0	0	0	0	2	0	0	0	2	0	0	0	1	0	0
3-Hidroxyphenazepam	BrC1=CC(C(C2=CC=CC=C2Cl)=NC3O)=C(C=C1)N([H])C3=O	C15H10BrClN2O2	+H	9.11	167.98	364.969	365.62	11.79	22.79	31.83	23.94	52.36	0.74	1.03	0.77	2.49	31	21	33	23	14	31	0.522	3	4	1	0.03	2	0	12	10	15	2	2	0	0	0	1	1	0	0	0	2	0	0	0	2	1	0
Bromophos methyl	BrC1=C(C=C(C(Cl)=C1)OP(OC)(OC)=S)Cl	C8H8BrCl2O3PS	+H	13.53	157.19	364.857	366	15.25	17.58	25.21	20.33	40.61	0.73	1.05	0.85	2.54	24	16	24	16	7	20	0.375	1	1	4	0.167	1	0	6	8	8	0	3	1	1	0	2	1	0	0	0	3	0	0	0	1	0	0
Hydrocortisone (cortisol)	O=C(CO)[C@](CC1)(O)[C@]2(C)[C@@H]1[C@@H]3CCC([C@@](CC4)(C)[C@H]3[C@@H](O)C2)=CC4=O	C21H30O5	+H	8.18	187.79	363.217	362.51	6.47	32.53	55.89	34.69	64.08	0.58	1	0.62	2.46	56	26	59	29	3	32	0	4	10	2	0.034	3	0	0	30	21	0	5	0	0	0	0	0	0	0	0	0	0	0	1	3	0	0
Marbofloxacin	FC1=C(C2=C(C(C(C(C(O)=O)=C3)=O)=C1)N3N(C)CO2)N4CCN(C)CC4	C17H19FN4O4	+H	2.63	191.21	363.146	362.4	8.05	27.92	46.3	28.87	68.33	0.62	1.03	0.64	2.63	45	26	48	29	9	35	0.207	4	8	2	0.042	3	0	6	19	17	4	4	0	0	1	0	0	0	0	0	1	0	0	0	4	0	0
Coumaphos	ClC1=C(C)C(C=C2)=C(C=C2OP(OCC)(OCC)=S)OC1=O	C14H16ClO5PS	+H	11.84	180.5	363.022	362.79	9.55	24.61	38.96	27.31	54.58	0.65	1.03	0.72	2.48	38	22	39	23	9	29	0.261	2	3	6	0.154	3	0	6	16	14	0	5	1	1	0	1	0	0	0	0	1	0	0	0	2	0	0
5-Hydroxyomeprazole	COC1=CC2=C(N=C(S(CC3=C(C(OC)=C(C=N3)CO)C)=O)N2)C=C1	C17H19N3O4S	+H	5.52	184.09	362.117	361.46	8.21	27.9	44.76	29.57	60.06	0.63	1.02	0.67	2.4	44	25	46	27	17	36	0.593	3	4	6	0.13	1	0	16	19	17	3	4	0	1	0	0	0	0	0	0	0	0	0	1	2	0	0
Bezafibrate	CC(C(O)=O)(C)OC1=CC=C(CCNC(C2=CC=C(Cl)C=C2)=O)C=C1	C19H20ClNO4	+H	10.1	177.84	362.115	361.85	8.04	28.72	45.57	30.3	64.36	0.64	1.01	0.67	2.57	45	25	46	26	14	34	0.462	2	2	7	0.152	2	0	12	20	19	1	4	0	0	0	1	0	0	0	0	1	0	0	0	2	0	0
THJ-2201	O=C(C1=NN(CCCCCF)C2=C1C=CC=C2)C3=CC=CC4=C3C=CC=C4	C23H21FN2O	+H	12.67	187.57	361.171	360.46	7.51	31.59	47.88	33.02	61.17	0.66	1	0.69	2.27	48	27	51	30	22	41.5	0.7	4	6	6	0.118	1	0	21	21	23	2	1	0	0	1	0	0	0	0	0	1	0	0	1	3	0	0
Isopyrazam	O=C(NC1=CC=CC2=C1C3CCC2C3C(C)C)C4=CN(C)N=C4C(F)F	C20H23F2N3O	+H	12.47	184.74	360.188	359.46	7.34	30.29	49.38	31.72	64.17	0.62	1.01	0.65	2.47	49	26	52	29	12	35.5	0.379	4	7	3	0.058	1	0	11	23	20	3	1	0	0	2	0	0	0	0	0	2	0	0	3	2	0	0
Enrofloxacin	FC(C(N1CCN(CC)CC1)=C2)=CC(C(C(C(O)=O)=C3)=O)=C2N3C4CC4	C19H22FN3O3	+H	3.49	195.5	360.172	359.44	7.49	29.61	48.64	30.93	65.5	0.62	1.01	0.64	2.52	48	26	51	29	9	35	0.207	4	5	4	0.078	3	0	6	22	19	3	3	0	0	1	0	0	0	0	0	1	1	0	0	3	0	0
Chlorfenvinphos	CCOP(O/C(C1=C(Cl)C=C(Cl)C=C1)=C\Cl)(OCC)=O	C12H14Cl3O4P	+H	11.95	167.12	358.977	359.58	10.58	22.41	35.21	24.93	52.31	0.66	1.04	0.73	2.62	34	20	34	20	8	25	0.3	1	1	7	0.206	2	0	6	14	12	0	4	1	0	0	3	0	0	0	0	3	0	0	0	1	0	0
AB-CHMINACA Metabolite 2	O=C(C1=NN(CC2CCCCC2)C3=C1C=CC=C3)NC(C(C)C)C(O)=O	C20H27N3O3	+H	12.82	195.19	358.213	357.5	6.75	31.69	52.89	33.52	60.83	0.6	1	0.63	2.34	53	26	55	28	12	35	0.357	3	4	6	0.109	2	0	10	27	20	3	3	0	0	0	0	0	0	0	0	0	0	0	1	2	0	0
Danofloxacin	FC(C(N(C1)[C@@]2([H])C[C@]1([H])N(C)C2)=C3)=CC(C(C(C(O)=O)=C4)=O)=C3N4C5CC5	C19H20FN3O3	+H	3.55	182.85	358.156	357.42	7.77	29.01	46.75	30.17	65.17	0.63	1.02	0.66	2.51	46	26	50	30	9	36	0.2	5	7	3	0.06	3	0	6	20	19	3	3	0	0	1	0	0	0	0	0	1	1	0	2	3	0	0
Chlorsulfuron	ClC1=CC=CC=C1S(=O)(NC(NC2=NC(C)=NC(OC)=N2)=O)=O	C12H12N5O4SCl	+H	7.92	175.97	358.037	357.81	10.22	23.2	36.75	24.4	65.53	0.66	1.05	0.7	2.85	35	23	36	24	15	33	0.5	2	2	4	0.111	3	0	12	12	12	5	4	0	1	0	1	0	0	0	0	1	0	0	0	2	0	0
U-49900	O=C(C1=CC(Cl)=C(Cl)C=C1)N(C)C2CCCCC2N(CC)CC	C18H26Cl2N2O	+H	6.6	185.9	357.149	357.36	7.29	29.67	48.67	32.08	49.56	0.61	0.99	0.65	2.15	49	23	50	24	7	28	0.25	2	2	5	0.1	1	0	6	26	18	2	1	0	0	0	2	0	0	0	0	2	0	0	0	2	0	0
JWH-007	O=C(C1=CC=CC2=CC=CC=C12)C3=C(C)N(C4=CC=CC=C43)CCCCC	C25H25NO	+H	13.86	192.5	356.201	355.51	6.84	33.68	51.03	35.6	54.33	0.65	0.98	0.68	2.01	52	27	55	30	22	41.5	0.7	4	6	6	0.109	1	0	21	25	25	1	1	0	0	0	0	0	0	0	0	0	0	0	1	3	0	0
JWH-019	O=C(C1=CC=CC2=C1C=CC=C2)C3=CN(CCCCCC)C4=C3C=CC=C4	C25H25NO	+H	14.12	195.48	356.201	355.51	6.84	33.68	51.03	35.6	54.17	0.65	0.98	0.68	2.01	52	27	55	30	22	41.5	0.7	4	6	7	0.127	1	0	21	25	25	1	1	0	0	0	0	0	0	0	0	0	0	0	1	3	0	0
JWH-122	O=C(C1=CN(CCCCC)C2=C1C=CC=C2)C3=C(C=CC=C4)C4=C(C)C=C3	C25H25NO	+H	14.09	194.8	356.201	355.51	6.84	33.68	51.03	35.6	54.33	0.65	0.98	0.68	2.01	52	27	55	30	22	41.5	0.7	4	6	6	0.109	1	0	21	25	25	1	1	0	0	0	0	0	0	0	0	0	0	0	1	3	0	0
Thiodicarb	O=C(O/N=C(C)/SC)N(C)SN(C)C(O/N=C(C)/SC)=O	C10H18N4O4S3	+H	8.16	181.53	355.056	354.53	9.09	23.47	40.13	26.11	55.17	0.6	1.03	0.67	2.63	39	21	38	20	4	24	0	0	0	8	0.211	4	0	0	18	10	4	4	0	3	0	0	0	0	0	0	0	0	0	0	0	0	0
Hexythiazox	ClC1=CC=C(C=C1)C2SC(N(C(N([H])C3CCCCC3)=O)C2C)=O	C17H21ClN2O2S	+H	13.62	184.88	353.109	352.92	8.02	27.78	44.09	30.04	52.61	0.63	1	0.68	2.29	44	23	46	25	8	30	0.24	3	3	2	0.043	2	0	6	21	17	2	2	0	1	0	1	0	0	0	0	1	0	0	1	2	0	0
Ampicillin	O=C1N2[C@]([C@@H]1NC([C@@H](C3=CC=CC=C3)N)=O)([H])SC(C)(C)[C@@H]2C(O)=O	C16H19N3O4S	+H	3.53	186.75	350.117	349.45	8.13	26.9	43.76	28.57	64.58	0.63	1.02	0.66	2.69	43	24	45	26	9	32	0.231	3	4	4	0.089	3	0	6	19	16	3	4	0	1	0	0	0	0	0	0	0	0	1	1	1	1	0
Clodinafop-Propargyl	C#CCOC([C@@H](C)OC(C=C1)=CC=C1OC(N=C2)=C(F)C=C2Cl)=O	C17H13ClFNO4	+H	11.6	180.36	350.059	349.76	9.45	25.04	38.43	25.95	65.94	0.68	1.04	0.7	2.75	37	24	38	25	14	34	0.48	2	2	7	0.184	1	1	12	13	17	1	4	0	0	1	1	0	0	0	0	2	0	0	0	2	0	0
Chlorpyrifos (ethyl)	S=P(OCC)(OCC)OC(N=C1Cl)=C(Cl)C=C1Cl	C9H11Cl3NO3PS	+H	13.69	163.12	349.934	350.6	12.09	19.79	30.29	22.6	45.97	0.68	1.04	0.78	2.55	29	18	29	18	7	22	0.333	1	1	6	0.207	1	0	6	11	9	1	3	1	1	0	3	0	0	0	0	3	0	0	0	1	0	0
5F-AB-PINACA	O=C(C1=NN(CCCCCF)C2=C1C=CC=C2)NC(C(C)C)C(N)=O	C18H25FN4O2	+H	9.96	183.95	349.203	348.47	6.97	29.69	50.29	31.24	64	0.59	1.01	0.62	2.56	50	25	51	26	12	33	0.385	2	3	8	0.157	2	0	10	25	18	4	2	0	0	1	0	0	0	0	0	1	0	0	1	1	0	0
Enalaprilat	C[C@H](N[C@@H](CCC1=CC=CC=C1)C(O)=O)C(N2CCC[C@]2(C(O)=O)[H])=O	C18H24N2O5	+H	4.2	178.55	349.176	348.44	7.11	29.12	49.56	30.66	67.67	0.59	1.01	0.63	2.71	49	25	50	26	9	32	0.231	2	2	8	0.16	3	0	6	24	18	2	5	0	0	0	0	0	0	0	0	0	0	0	1	1	0	0
5-Fluoro-ABICA	O=C(C1=CN(C2=C1C=CC=C2)CCCCCF)N[C@](C(N)=O)(C(C)C)[H]	C19H26FN2O2	+H	9.85	189.3	348.208	347.48	6.81	30.29	51.08	32	63	0.59	1	0.63	2.52	51	25	52	26	12	33	0.385	2	3	8	0.154	2	0	10	26	19	3	2	0	0	1	0	0	0	0	0	1	0	0	1	1	0	0
11-Deoxycortisol	OCC([C@@](CC[C@]1([C@@]2(CCC3=CC(CC[C@]43C)=O)[H])[H])([C@]1(CC[C@@]24[H])C)O)=O	C21H30O4	+H	9.28	187.2	347.222	346.51	6.3	32.01	54.56	34.24	58.25	0.58	0.99	0.62	2.33	55	25	58	28	3	31	0	4	10	2	0.034	3	0	0	30	21	0	4	0	0	0	0	0	0	0	0	0	0	0	1	3	0	0
Omeprazole	O=S(CC1=NC=C(C(OC)=C1C)C)C2=NC3=CC(OC)=CC=C3N2	C17H19N3O3S	+H	6.6	180.58	346.122	345.46	8.03	27.39	43.43	29.12	54.56	0.64	1.01	0.68	2.27	43	24	45	26	17	35	0.615	3	4	5	0.111	1	0	16	19	17	3	3	0	1	0	0	0	0	0	0	0	0	0	1	2	0	0
Triflumizole	ClC1=CC=C(C(C(F)(F)F)=C1)/N=C(COCCC)/N2C=NC=C2	C15H15ClF3N3O	+H	12.58	177.09	346.093	345.78	9.1	24.31	39.56	25.23	66.03	0.64	1.04	0.66	2.87	38	23	39	24	12	30.5	0.458	2	2	6	0.154	1	0	11	15	15	3	1	0	0	3	1	0	0	0	0	4	0	0	1	1	0	0
THC-COOH	OC1=C2C3C(CCC(C(O)=O)=C3)C(C)(C)OC2=CC(CCCCC)=C1	C21H28O4	+H	13.42	193.85	345.206	344.49	6.5	31.42	52.68	33.48	57.42	0.59	0.99	0.63	2.3	53	25	55	27	8	32	0.222	3	6	5	0.091	2	0	6	28	21	0	4	0	0	0	0	0	0	0	0	0	0	0	0	3	0	0
Megestrol	O[C@@]1(C(C)=O)[C@]2(C)[C@@H](CC1)[C@H](C=C3C)[C@H](CC2)[C@](CC4)(C)C3=CC4=O	C22H30O3	+H	11.48	198.71	343.227	342.52	6.23	32.5	54.24	34.78	55.42	0.59	0.99	0.63	2.22	55	25	58	28	4	32	0	4	10	1	0.017	4	0	0	30	22	0	3	0	0	0	0	0	0	0	0	0	0	0	1	3	0	0
THJ-018	O=C(C1=NN(CCCCC)C2=C1C=CC=C2)C3=CC=CC4=C3C=CC=C4	C23H22N2O	+H	13.98	186.01	343.18	342.47	7.13	31.48	47.37	33.08	53.67	0.66	0.99	0.69	2.06	48	26	51	29	22	40.5	0.724	4	6	6	0.118	1	0	21	22	23	2	1	0	0	0	0	0	0	0	0	0	0	0	1	3	0	0
Thiophanate-methyl	S=C(NC(OC)=O)NC1=CC=CC=C1NC(NC(OC)=O)=S	C12H14N4O4S2	+H	7.16	174.79	343.053	342.44	9.51	23.19	37.29	24.94	60.33	0.64	1.04	0.69	2.74	36	22	36	22	10	29	0.273	1	1	4	0.111	4	0	6	14	12	4	4	0	2	0	0	0	0	0	0	0	0	0	0	1	0	0
Boscalid	ClC(N=CC=C1)=C1C(NC2=C(C=CC=C2)C(C=C3)=CC=C3Cl)=O	C18H12Cl2N2O	+H	10.14	175.28	343.04	343.22	9.81	25.49	35.48	26.75	54.39	0.73	1.01	0.76	2.36	35	23	37	25	19	35	0.72	3	3	3	0.081	1	0	18	12	18	2	1	0	0	0	2	0	0	0	0	2	0	0	0	3	0	0
JWH-016	O=C(C1=C(C=CC=C2)C2=CC=C1)C(C3=C4C=CC=C3)=C(C)N4CCCC	C24H23NO	+H	13.3	186.22	342.185	341.48	6.97	32.08	48.15	33.84	52.83	0.65	0.98	0.69	2.03	49	26	52	29	22	40.5	0.724	4	6	5	0.096	1	0	21	23	24	1	1	0	0	0	0	0	0	0	0	0	0	0	1	3	0	0
6-Acetil Codeina	COC1=C(O2)C([C@@]3([C@]2([H])[C@@H](OC(C)=O)C=C4)[C@]4([H])[C@H](N(C)CC3)C5)=C5C=C1	C20H23NO4	+H	4.03	178.98	342.17	341.44	7.11	29.62	48.13	31.2	52.92	0.62	1	0.65	2.12	48	25	52	29	8	34	0.207	5	24	3	0.058	2	0	6	23	20	1	4	0	0	0	0	0	0	0	0	0	0	0	1	4	0	1
Tepraloxydim	Cl/C=C/CO/N=C(CC)/C(C(CC(C1CCOCC1)C2)=O)=C2O	C17H24ClNO4	+H	10.77	186.27	342.147	341.87	7.27	27.92	47.34	29.82	54.44	0.59	1.01	0.63	2.37	47	23	48	24	4	28	0	2	2	6	0.125	4	0	0	24	17	1	4	0	0	0	1	0	0	0	0	1	0	0	0	2	0	0
Propiconazole	ClC1=C(C=CC(Cl)=C1)C2(CN3N=CN=C3)OC(CCC)CO2	C15H17Cl2N3O2	+H	11.87	177.88	342.077	342.25	8.78	25.19	39.68	26.73	48.81	0.65	1.02	0.69	2.22	39	22	41	24	11	29.5	0.458	3	3	5	0.122	0	0	11	17	15	3	2	0	0	0	2	0	0	0	0	2	0	0	2	1	0	0
Propionylpromazine	O=C(CC)C1=CC2=C(C=C1)SC3=CC=CC=C3N2CCCN(C)C	C20H24N2OS	+H	8.42	182.87	341.168	340.53	7.09	30.16	47.33	32.49	48.83	0.63	0.99	0.68	2.03	48	24	50	26	13	33	0.462	3	6	6	0.12	1	0	12	24	20	2	1	0	1	0	0	0	0	0	0	0	0	0	0	3	0	0
Pyridaphenthion	CCOP(OCC)(OC(C=C1)=NN(C2=CC=CC=C2)C1=O)=S	C14H17N2O4PS	+H	10.59	175.12	341.072	340.37	8.73	24.79	39.63	27.25	52.97	0.64	1.02	0.7	2.41	39	22	40	23	10	30	0.261	2	2	7	0.175	4	0	6	17	14	2	4	1	1	0	0	0	0	0	0	0	0	0	0	2	0	0
JWH-203	O=C(CC(C=CC=C1)=C1Cl)C(C2=CC=CC=C32)=CN3CCCCC	C21H22ClNO	+H	13.38	185.15	340.146	339.89	7.39	29.78	45.47	31.69	50.61	0.65	0.99	0.69	2.11	46	24	48	26	17	35	0.615	3	4	7	0.146	1	0	16	22	21	1	1	0	0	0	1	0	0	0	0	1	0	0	1	2	0	0
Mesotrione	O=C(CCCC1=O)C1C(C2=CC=C(S(=O)(C)=O)C=C2[N+]([O-])=O)=O	C14H13NO7S	+H	5.63	176.25	340.049	339.35	9.43	23.25	37.77	24.4	75.75	0.65	1.05	0.68	3.29	36	23	37	24	13	34	0.25	2	2	4	0.108	7	0	6	13	14	1	7	0	1	0	0	0	0	0	0	0	0	0	0	2	0	0
JWH-201	O=C(CC(C=C1)=CC=C1OC)C(C2=CC=CC=C32)=CN3CCCCC	C22H25NO2	+H	12.74	192.04	336.196	335.48	6.71	31.19	49.36	33.05	52	0.62	0.99	0.66	2.08	50	25	52	27	17	36	0.593	3	4	8	0.154	1	0	16	25	22	1	2	0	0	0	0	0	0	0	0	0	0	0	1	2	0	0
JWH-250	O=C(CC(C=CC=C1)=C1OC)C(C2=CC=CC=C32)=CN3CCCCC	C22H25NO2	+H	12.97	187.58	336.196	335.48	6.71	31.19	49.36	33.05	52	0.62	0.99	0.66	2.08	50	25	52	27	17	36	0.593	3	4	8	0.154	1	0	16	25	22	1	2	0	0	0	0	0	0	0	0	0	0	0	1	2	0	0
JWH-302	O=C(CC1=CC(OC)=CC=C1)C2=CN(C3=CC=CC=C32)CCCCC	C22H25NO2	+H	12.77	190.44	336.196	335.48	6.71	31.19	49.36	33.05	52	0.62	0.99	0.66	2.08	50	25	52	27	17	36	0.593	3	4	8	0.154	1	0	16	25	22	1	2	0	0	0	0	0	0	0	0	0	0	0	1	2	0	0
25-C-NBOMe	COC1=CC=CC=C1CNCCC2=CC(OC)=C(C=C2OC)Cl	C18H22ClNO3	+H	7.57	178.69	336.136	335.86	7.46	27.81	45.13	29.6	49.61	0.62	1	0.66	2.16	45	23	46	24	12	30	0.5	2	2	8	0.174	0	0	12	22	18	1	3	0	0	0	1	0	0	0	0	1	0	0	0	2	0	0
Penicillin G	O=C1N2[C@]([C@@H]1NC(CC3=CC=CC=C3)=O)([H])SC(C)(C)[C@@H]2C(O)=O	C16H18N2O4S	+H	7.59	173.48	335.106	334.43	8.16	25.91	41.66	27.57	60.75	0.63	1.02	0.67	2.64	41	23	43	25	9	31	0.24	3	4	4	0.093	3	0	6	18	16	2	4	0	1	0	0	0	0	0	0	0	0	1	1	1	1	0
Tebufenpyrad	O=C(C1=C(C(CC)=NN1C)Cl)NCC2=CC=C(C=C2)C(C)(C)C	C18H24ClN3O	+H	13.18	193.63	334.168	333.9	7.1	28.77	46.68	30.7	50.86	0.61	0.99	0.65	2.21	47	23	48	24	12	30.5	0.458	2	2	5	0.104	1	0	11	24	18	3	1	0	0	0	1	0	0	0	0	1	0	0	1	1	0	0
Pefloxacin	FC(C(N1CCN(C)CC1)=C2)=CC3=C2N(CC)C=C(C(O)=O)C3=O	C17H20FN3O3	+H	3.02	178.17	334.156	333.4	7.58	27.01	44.75	28.17	63.17	0.61	1.02	0.64	2.63	44	24	46	26	9	32	0.231	3	4	3	0.065	3	0	6	20	17	3	3	0	0	1	0	0	0	0	0	1	0	0	0	3	0	0
Robenidine	ClC1=CC=C(/C=N/NC(N/N=C/C(C=C2)=CC=C2Cl)=N)C=C1	C15H13Cl2N5	+H	9.52	189.05	334.062	334.23	9.55	24.36	35.57	25.55	52.56	0.7	1.02	0.73	2.39	35	22	36	23	15	32	0.522	2	2	6	0.167	3	0	12	13	15	5	0	0	0	0	2	0	0	0	0	2	0	0	0	2	0	0
Fenoxaprop	ClC1=CC2=C(C=C1)N=C(OC3=CC=C(C=C3)OC(C(O)=O)C)O2	C16H12ClNO5	+H	11.64	179.7	334.048	333.74	9.54	23.84	36.36	24.7	59.61	0.68	1.04	0.71	2.59	35	23	37	25	17	34	0.64	3	4	5	0.135	1	0	16	12	16	1	5	0	0	0	1	0	0	0	0	1	0	0	1	2	0	0
17-alpha, 20-beta-dihydroxypreg-4-en-3-one	O[C@@]1([C@H](C)O)[C@](CC2)(C)[C@](CC1)([H])[C@@](CC3)([H])[C@@]2([H])[C@](CC4)(C)C3=CC4=O	C21H32O3	+H	10.81	183.46	333.242	332.53	5.94	32.1	55.12	34.55	51.42	0.57	0.98	0.62	2.14	56	24	59	27	2	29	0	4	10	1	0.017	2	0	0	32	21	0	3	0	0	0	0	0	0	0	0	0	0	0	1	3	0	0
Isoxaben	O=C(C(C(OC)=CC=C1)=C1OC)NC2=CC(C(CC)(C)CC)=NO2	C18H24N2O4	+H	10.32	186.93	333.181	332.44	6.93	28.61	48.23	30.2	55.25	0.6	1	0.63	2.3	48	24	49	25	12	31.5	0.44	2	2	7	0.143	1	0	11	24	18	2	4	0	0	0	0	0	0	0	0	0	0	0	1	1	0	0
Ciprofloxacin prot I	OC(C(C1=O)=CN(C2=C1C=C(F)C(N3CCNCC3)=C2)C4CC4)=O	C17H18FN3O3	+H	3.3	175.38	332.14	331.38	7.89	26.41	42.87	27.41	62.5	0.63	1.02	0.65	2.6	42	24	45	27	9	33	0.222	4	5	3	0.067	3	0	6	18	17	3	3	0	0	1	0	0	0	0	0	1	1	0	0	3	0	0
Ciprofloxacin prot II	OC(C(C1=O)=CN(C2=C1C=C(F)C(N3CCNCC3)=C2)C4CC4)=O	C17H18FN3O3	+H	3.29	188.89	332.14	331.38	7.89	26.41	42.87	27.41	62.5	0.63	1.02	0.65	2.6	42	24	45	27	9	33	0.222	4	5	3	0.067	3	0	6	18	17	3	3	0	0	1	0	0	0	0	0	1	1	0	0	3	0	0
Leucomalachite green	CN(C)C1=CC=C(C=C1)C(C2=CC=CC=C2)C(C=C3)=CC=C3N(C)C	C23H26N2	+H	11.14	199.77	331.217	330.51	6.48	32.16	49.81	34.15	47.67	0.63	0.98	0.67	1.91	51	25	53	27	18	36	0.667	3	3	5	0.094	0	0	18	26	23	2	0	0	0	0	0	0	0	0	0	0	0	0	0	3	0	0
Malathion	S=P(OC)(OC)SC(CC(OCC)=O)C(OCC)=O	C10H19O6PS2	+H	10.4	165.69	331.043	330.4	8.69	22.11	38.93	25.32	51.47	0.58	1.02	0.67	2.71	38	19	37	18	3	21	0	0	0	11	0.297	3	0	0	19	10	0	6	1	2	0	0	0	0	0	0	0	0	0	0	0	0	0
Fenarimol	ClC1=C(C=CC=C1)C(C(C=C2)=CC=C2Cl)(C3=CN=CN=C3)O	C17H12Cl2N2O	+H	10.88	175.11	331.04	331.21	9.74	24.49	34.48	25.75	51.81	0.72	1.01	0.76	2.35	34	22	36	24	18	33	0.75	3	3	3	0.083	0	0	18	12	17	2	1	0	0	0	2	0	0	0	0	2	0	0	0	3	0	0
Malachite green (quat N+)	CN(C)C1=CC=C(C=C1)/C(C2=CC=CC=C2)=C(C=C/3)\C=CC3=[N+](C)\C	C23H25N2	+H	8.52	190.05	330.209	329.5	6.59	31.86	48.87	33.77	48	0.64	0.98	0.68	1.92	50	25	52	27	16	37	0.444	3	3	3	0.058	4	0	12	25	23	2	0	0	0	0	0	0	0	0	0	0	0	0	0	3	0	0
Azaperol	FC1=CC=C(C=C1)C(CCCN2CCN(C3=CC=CC=N3)CC2)O	C19H24FN3O	+H	3.45	182.91	330.198	329.46	6.86	29.18	47.87	30.78	53.83	0.61	1	0.64	2.24	48	24	50	26	12	32	0.462	3	3	6	0.12	0	0	12	24	19	3	1	0	0	1	0	0	0	0	0	1	0	0	0	3	0	0
Paroxetine	FC1=CC=C([C@H]2[C@H](COC3=CC4=C(C=C3)OCO4)CNCC2)C=C1	C19H20FNO3	+H	7.69	183.61	330.15	329.4	7.49	27.62	44.43	28.92	53.5	0.63	1.01	0.66	2.23	44	24	47	27	12	33	0.444	4	5	4	0.085	0	0	12	20	19	1	3	0	0	1	0	0	0	0	0	1	0	0	1	3	0	0
Epoxiconazole	ClC1=CC=CC=C1[C@H]2O[C@]2(CN3N=CN=C3)C(C=C4)=CC=C4F	C17H13ClFN3O	+H	11.01	174.17	330.08	329.78	9.16	24.89	36.77	25.84	54.36	0.69	1.02	0.72	2.36	36	23	39	26	17	34.5	0.654	4	4	4	0.103	0	0	17	13	17	3	1	0	0	1	1	0	0	0	0	2	1	0	1	2	0	0
Iprodione	ClC1=CC(N2C(N(C(NC(C)C)=O)CC2=O)=O)=CC(Cl)=C1	C13H13Cl2N3O3	+H	11.29	180	330.041	330.19	9.71	22.51	35.24	23.66	58.56	0.66	1.04	0.7	2.79	34	21	35	22	9	28	0.273	2	2	2	0.057	3	0	6	13	13	3	3	0	0	0	2	0	0	0	0	2	0	0	1	1	0	0
U-47700	O=C(C1=CC(Cl)=C(Cl)C=C1)N(C)C2CCCCC2N(C)C	C16H22Cl2N2O	+H	6.37	178.18	329.118	329.3	7.66	26.48	42.9	28.56	46.56	0.62	1	0.66	2.22	43	21	44	22	7	26	0.273	2	2	3	0.068	1	0	6	22	16	2	1	0	0	0	2	0	0	0	0	2	0	0	0	2	0	0
Azaperone	FC1=CC=C(C=C1)C(CCCN2CCN(CC2)C3=CC=CC=N3)=O	C19H22FN3O	+H	4.18	181.99	328.182	327.44	7.12	28.58	45.98	30.02	55.17	0.62	1	0.65	2.3	46	24	48	26	13	33	0.462	3	3	6	0.125	1	0	12	22	19	3	1	0	0	1	0	0	0	0	0	1	0	0	0	3	0	0
6-MAM	OC1=CC=C2C3=C1O[C@@H]([C@H]4OC(C)=O)[C@@]35[C@](C=C4)([H])[C@@H](C2)N(C)CC5	C19H21NO4	+H	2.32	175.44	328.154	327.41	7.28	28.02	45.25	29.44	53.42	0.62	1.01	0.65	2.23	45	24	49	28	8	33	0.214	5	24	2	0.041	2	0	6	21	19	1	4	0	0	0	0	0	0	0	0	0	0	0	1	4	0	1
Acepromazine	O=C(C)C1=CC2=C(C=C1)SC3=C(C=CC=C3)N2CCCN(C)C	C19H22N2OS	+H	7.46	176.22	327.153	326.5	7.26	28.57	44.44	30.73	47.33	0.63	0.99	0.68	2.06	45	23	47	25	13	32	0.48	3	6	5	0.106	1	0	12	22	19	2	1	0	1	0	0	0	0	0	0	0	0	0	0	3	0	0
Oxyphenylbutazone	O=C(C1CCCC)N(C(C=C2)=CC=C2O)N(C3=CC=CC=C3)C1=O	C19H20N2O3	+H	9.12	179.21	325.155	324.41	7.37	27.9	44.14	29.23	58.17	0.63	1	0.66	2.42	44	24	46	26	14	34	0.462	3	3	5	0.109	2	0	12	20	19	2	3	0	0	0	0	0	0	0	0	0	0	0	1	2	0	0
Mapenterol	ClC1=CC(C(CN([H])C(C)(C)CC)O)=CC(C(F)(F)F)=C1N([H])[H]	C14H20ClF3N2O	+H	5.08	172.36	325.129	324.81	7.92	24.11	42.11	25.51	64.11	0.59	1.03	0.62	3.05	41	21	41	21	6	24	0.286	1	1	5	0.122	0	0	6	20	14	2	1	0	0	3	1	0	0	0	0	4	0	0	0	1	0	0
Furaltadone	[O-][N+](C1=CC=C(/C([H])=N/N2C(OC(CN3CCOCC3)C2)=O)O1)=O	C13H16N4O6	+H	1.46	173.06	325.114	324.33	8.32	23.63	40.67	24.32	61.83	0.61	1.04	0.62	2.69	39	23	41	25	9	31.5	0.2	3	3	5	0.122	4	0	5	16	13	4	6	0	0	0	0	0	0	0	0	0	0	0	2	1	0	0
EPN	S=P(OCC)(C1=CC=CC=C1)OC(C=C2)=CC=C2[N+]([O-])=O	C14H14NO4PS	+H	12.61	168.7	324.045	323.33	9.24	23.2	35.65	25.48	53.97	0.66	1.02	0.73	2.57	35	21	36	22	15	31	0.545	2	2	6	0.167	3	0	12	14	14	1	4	1	1	0	0	0	0	0	0	0	0	0	0	2	0	0
Sulprofos	S=P(OC(C=C1)=CC=C1SC)(OCC)SCCC	C12H19O2PS3	+H	13.79	170.03	323.036	322.49	8.72	23.15	36.69	27.15	36.97	0.63	0.99	0.73	2.05	37	18	37	18	7	22	0.333	1	1	8	0.216	1	0	6	19	12	0	2	1	3	0	0	0	0	0	0	0	0	0	0	1	0	0
RCS-4	O=C(C1=CC=C(OC)C=C1)C2=CN(CCCCC)C3=CC=CC=C23	C21H23NO2	+H	12.87	183.17	322.18	321.45	6.84	29.59	46.48	31.29	50.5	0.63	0.99	0.67	2.1	47	24	49	26	17	35	0.615	3	4	7	0.143	1	0	16	23	21	1	2	0	0	0	0	0	0	0	0	0	0	0	1	2	0	0
Pyriproxyfen	CC(COC1=CC=C(C=C1)OC2=CC=CC=C2)OC3=NC=CC=C3	C20H19NO3	+H	13.54	184.43	322.144	321.4	7.47	27.91	43.04	29.22	51	0.65	1	0.68	2.13	43	24	45	26	18	35	0.692	3	3	7	0.156	0	0	18	19	20	1	3	0	0	0	0	0	0	0	0	0	0	0	0	3	0	0
Clopidogrel	ClC1=CC=CC=C1[C@@H](C(OC)=O)N(CC2)CC3=C2SC=C3	C16H16ClNO2S	+H	11.13	168.65	322.066	321.85	8.7	24.59	37.23	26.51	46.61	0.66	1.01	0.72	2.22	37	21	39	23	12	29.5	0.478	3	4	4	0.103	1	0	11	16	16	1	2	0	1	0	1	0	0	0	0	1	0	0	1	2	0	0
Chlorpyrifos-methyl	ClC1=C(N=C(C(Cl)=C1)Cl)OP(OC)(OC)=S	C7H7Cl3NO3PS	+H	12.51	153.14	321.902	322.54	14.02	16.59	24.52	19.08	42.97	0.72	1.07	0.83	2.69	23	16	23	16	7	20	0.375	1	1	4	0.174	1	0	6	7	7	1	3	1	1	0	3	0	0	0	0	3	0	0	0	1	0	0
α-Zearalanone	O=C1CCCCCC2=CC(O)=CC(O)=C2C(O[C@@H](C)CCC1)=O	C18H24O5	+H	10.24	172.62	321.17	320.42	6.82	27.73	47.24	29.41	58.83	0.59	1.01	0.63	2.56	47	23	48	24	8	29	0.25	2	3	0	0	2	0	6	24	18	0	5	0	0	0	0	0	0	0	0	0	0	0	0	1	0	0
Bromoclenbuterol	BrC1=CC(C(CN([H])C(C)(C)C)O)=CC(Cl)=C1N([H])[H]	C12H18BrClN2O	+H	4.16	165.81	321.036	321.67	9.19	21.67	35.04	23.53	40.11	0.62	1	0.67	2.36	35	17	35	17	6	20	0.353	1	1	4	0.114	0	0	6	18	12	2	1	0	0	0	1	1	0	0	0	2	0	0	0	1	0	0
Lorazepam	ClC1=C(C=CC=C1)C(C2=CC(Cl)=CC=C2NC3=O)=NC3O	C15H10Cl2N2O2	+H	8.91	166.11	321.019	321.17	10.36	22.4	31.92	23.44	53.72	0.72	1.03	0.76	2.56	31	21	33	23	14	31	0.522	3	4	1	0.03	2	0	12	10	15	2	2	0	0	0	2	0	0	0	0	2	0	0	0	2	1	0
JWH-251	O=C(CC1=CC=CC=C1C)C2=CN(C3=CC=CC=C32)CCCCC	C22H25NO	+H	13.33	183.93	320.201	319.48	6.52	30.68	48.03	32.6	48.5	0.63	0.98	0.67	2.02	49	24	51	26	17	35	0.615	3	4	7	0.137	1	0	16	25	22	1	1	0	0	0	0	0	0	0	0	0	0	0	1	2	0	0
Metconazole	ClC1=CC=C(C=C1)CC2C(C(C)(C)CC2)(CN3N=CN=C3)O	C17H22N3OCl	+H	12.04	168.28	320.152	319.87	7.27	27.17	43.79	28.94	47.28	0.62	1	0.66	2.15	44	22	46	24	11	29.5	0.458	3	3	4	0.087	0	0	11	22	17	3	1	0	0	0	1	0	0	0	0	1	0	0	2	1	0	0
Norfloxacin prot I	FC(C(N1CCNCC1)=C2)=CC3=C2N(CC)C=C(C(O)=O)C3=O	C16H18FN3O3	+H	3.12	171.88	320.14	319.37	7.79	25.41	41.87	26.41	61.67	0.62	1.02	0.64	2.68	41	23	43	25	9	31	0.24	3	4	3	0.07	3	0	6	18	16	3	3	0	0	1	0	0	0	0	0	1	0	0	0	3	0	0
Norfloxacin prot II	FC(C(N1CCNCC1)=C2)=CC3=C2N(CC)C=C(C(O)=O)C3=O	C16H18FN3O3	+H	3.12	187.6	320.14	319.37	7.79	25.41	41.87	26.41	61.67	0.62	1.02	0.64	2.68	41	23	43	25	9	31	0.24	3	4	3	0.07	3	0	6	18	16	3	3	0	0	1	0	0	0	0	0	1	0	0	0	3	0	0
Zearalenone	OC1=C(C(O[C@@H](C)CCCC2=O)=O)C(/C=C/CCC2)=CC(O)=C1	C18H22O5	+H	10.42	172.48	319.154	318.4	7.08	27.13	45.36	28.65	59.83	0.6	1.01	0.64	2.6	45	23	46	24	9	30	0.25	2	3	0	0	3	0	6	22	18	0	5	0	0	0	0	0	0	0	0	0	0	0	0	1	0	0
Chlorpromazine	CN(C)CCCN1C2=C(SC3=CC=C(Cl)C=C13)C=CC=C2	C17H19ClN2S	+H	8.67	170	319.103	318.9	7.97	26.16	39.56	28.37	40.78	0.65	0.99	0.71	1.94	40	21	42	23	12	29	0.522	3	6	4	0.095	0	0	12	19	17	2	0	0	1	0	1	0	0	0	0	1	0	0	0	3	0	0
Clencyclohexerol	NC1=C(C=C(C(CNC2CCC(CC2)O)O)C=C1Cl)Cl	C14H20Cl2N2O2	+H	2.5	175.28	319.097	319.26	7.98	24.39	40.34	26.25	48.89	0.61	1.01	0.66	2.44	40	20	41	21	6	24	0.286	2	2	4	0.098	0	0	6	20	14	2	2	0	0	0	2	0	0	0	0	2	0	0	0	2	0	0
Fenofibric Acid	ClC1=CC=C(C(C2=CC=C(OC(C)(C(O)=O)C)C=C2)=O)C=C1	C17H15ClO4	+H	11.4	177.78	319.073	318.77	8.62	24.53	37.7	25.77	58.86	0.66	1.02	0.7	2.68	37	22	38	23	14	31	0.522	2	2	5	0.132	2	0	12	15	17	0	4	0	0	0	1	0	0	0	0	1	0	0	0	2	0	0
Phosmet	S=P(OC)(OC)SCN1C(C2=CC=CC=C2C1=O)=O	C11H12NO4PS2	+H	9.44	159.32	318.002	317.35	10.24	20.69	31.84	23.37	49.47	0.67	1.03	0.75	2.6	31	19	32	20	9	26	0.3	2	3	5	0.156	3	0	6	12	11	1	4	1	2	0	0	0	0	0	0	0	0	0	1	1	0	0
Oxycodone	O[C@@]1(CCC2=O)[C@]3([C@H]2OC4=C5OC)C4=C(C=C5)C[C@H]1N(C)CC3	C18H21NO4	+H	2	168.83	316.154	315.4	7.17	27.02	44.25	28.44	51	0.61	1.01	0.65	2.22	44	23	48	27	7	31	0.222	5	24	1	0.021	1	0	6	21	18	1	4	0	0	0	0	0	0	0	0	0	0	0	1	4	0	1
4-Hydroxy omeprazole sulfide	COC1=CC=C2C(N=C(SCC3=NC=C(C)C(O)=C3C)N2)=C1	C16H17N3O2S	+H	5.3	174.93	316.111	315.43	8.09	25.28	39.22	26.9	48.67	0.65	1.01	0.69	2.21	39	22	41	24	16	32	0.667	3	4	4	0.098	0	0	16	17	16	3	2	0	1	0	0	0	0	0	0	0	0	0	1	2	0	0
Progesterone	O=C(C)[C@@H]1[C@](CC2)(C)[C@@H](CC1)[C@H](CC3)[C@H]2[C@](CC4)(C)C3=CC4=O	C21H30O2	+H	11.77	180.36	315.232	314.51	5.93	30.99	51.91	33.33	46.83	0.58	0.98	0.63	2.04	53	23	56	26	3	29	0	4	10	1	0.018	3	0	0	30	21	0	2	0	0	0	0	0	0	0	0	0	0	0	1	3	0	0
Malaoxon	O=P(OC)(OC)SC(CC(OCC)=O)C(OCC)=O	C10H19O7PS	+H	7.56	161.98	315.066	314.33	8.27	21.53	39.18	24.13	54.81	0.57	1.03	0.63	2.88	38	19	37	18	3	21	0	0	0	11	0.297	3	0	0	19	10	0	7	1	1	0	0	0	0	0	0	0	0	0	0	0	0	0
Dichlofenthion	ClC1=C(C=CC(Cl)=C1)OP(OCC)(OCC)=S	C10H13Cl2O3PS	+H	13.55	158.04	314.977	315.17	10.51	19.69	30.75	22.5	41.19	0.66	1.02	0.75	2.42	30	17	30	17	7	21	0.353	1	1	6	0.2	1	0	6	13	10	0	3	1	1	0	2	0	0	0	0	2	0	0	0	1	0	0
Flubendazole	FC1=CC=C(C=C1)C(C2=CC=C3NC(NC(OC)=O)=NC3=C2)=O	C16H12FN3O3	+H	8.62	176.52	314.094	313.31	8.95	23.62	36.22	24.13	62.83	0.67	1.03	0.69	2.73	35	23	37	25	18	35	0.64	3	4	4	0.108	2	0	16	12	16	3	3	0	0	1	0	0	0	0	0	1	0	0	1	2	0	0
Olanzapine	CN1CCN(C2=NC3=C(NC4=C2C=C(C)S4)C=CC=C3)CC1	C17H20N4S	+H	2.34	175.78	313.148	312.48	7.44	26.85	41.55	28.76	41.33	0.64	0.99	0.68	1.88	42	22	45	25	12	31.5	0.44	4	7	1	0.022	1	0	11	20	17	4	0	0	1	0	0	0	0	0	0	0	0	0	1	2	1	0
Mabuterol	OC(CNC(C)(C)C)C1=CC(C(F)(F)F)=C(N)C(Cl)=C1	C13H18ClF3N2O	+H	4.67	169.44	311.113	310.78	8.18	22.51	39.23	23.75	62.61	0.59	1.03	0.63	3.13	38	20	38	20	6	23	0.3	1	1	4	0.105	0	0	6	18	13	2	1	0	0	3	1	0	0	0	0	4	0	0	0	1	0	0
Diflubenzuron	ClC1=CC=C(C=C1)NC(NC(C(C(F)=CC=C2)=C2F)=O)=O	C14H9ClF2N2O2	+H	11.26	161.73	311.039	310.7	10.36	20.92	31.63	21.46	64.78	0.7	1.05	0.72	3.08	30	21	31	22	14	30	0.545	2	2	2	0.065	2	0	12	9	14	2	2	0	0	2	1	0	0	0	0	3	0	0	0	2	0	0
Phenylbutazone	O=C1N(C2=CC=CC=C2)N(C3=CC=CC=C3)C(C1CCCC)=O	C19H20N2O2	+H	10.92	173.6	309.16	308.41	7.17	27.39	42.81	28.77	52.5	0.64	1	0.67	2.28	43	23	45	25	14	33	0.48	3	3	5	0.111	2	0	12	20	19	2	2	0	0	0	0	0	0	0	0	0	0	0	1	2	0	0
Alprazolam	ClC1=CC=C(C(C(C2=CC=CC=C2)=NC3)=C1)N4C3=NN=C4C	C17H13ClN4	+H	8.88	171.94	309.09	308.79	8.82	24.67	35.15	25.69	46.28	0.7	1	0.73	2.1	35	22	38	25	18	34.5	0.68	4	7	1	0.026	1	0	17	13	17	4	0	0	0	0	1	0	0	0	0	1	0	0	1	2	1	0
Benzophenone-4	COC1=CC(O)=C(C(C2=CC=CC=C2)=O)C=C1S(=O)(O)=O	C14H12O6S	+H	5.99	167.11	309.043	308.33	9.34	21.75	34.34	22.94	63.42	0.66	1.04	0.7	3.02	33	21	34	22	15	31	0.545	2	2	4	0.118	3	0	12	12	14	0	6	0	1	0	0	0	0	0	0	0	0	0	0	2	0	0
Tebuconazole	OC(C(C)(C)C)(CCC1=CC=C(Cl)C=C1)CN2N=CN=C2	C16H22ClN3O	+H	11.7	166.8	308.152	307.86	7.16	26.17	42.79	27.94	46.44	0.61	1	0.65	2.21	43	21	44	22	11	27.5	0.5	2	2	6	0.136	0	0	11	22	16	3	1	0	0	0	1	0	0	0	0	1	0	0	1	1	0	0
Clopidogrel carboxylic acid	ClC1=CC=CC=C1C(C(O)=O)N2CCC(SC=C3)=C3C2	C15H14ClNO2S	+H	5.39	164.07	308.051	307.82	9.05	22.99	34.34	24.75	47.11	0.68	1.01	0.73	2.36	34	20	36	22	12	28.5	0.5	3	4	3	0.083	1	0	11	14	15	1	2	0	1	0	1	0	0	0	0	1	0	0	1	2	0	0
Buprofezin	O=C1N(C(C)C)/C(SCN1C2=CC=CC=C2)=N/C(C)(C)C	C16H23N3OS	+H	13.09	174.21	306.163	305.49	6.94	26.56	43.55	28.73	44.92	0.6	0.99	0.65	2.14	44	21	45	22	8	27	0.273	2	2	3	0.067	2	0	6	23	16	3	1	0	1	0	0	0	0	0	0	0	0	0	0	2	0	0
Pirimiphos-methyl	S=P(OC)(OC)OC1=CC(C)=NC(N(CC)CC)=N1	C11H20N3O3PS	+H	12.11	167.15	306.104	305.38	7.83	22.87	39.29	25.56	42.97	0.59	1.01	0.66	2.26	39	19	39	19	7	23	0.316	1	1	7	0.179	1	0	6	20	11	3	3	1	1	0	0	0	0	0	0	0	0	0	0	1	0	0
Diazinon	S=P(OCC)(OCC)OC1=CC(C)=NC(C(C)C)=N1	C12H21N2O3PS	+H	11.94	173.38	305.108	304.39	7.61	23.47	40.07	26.32	42.31	0.59	1	0.66	2.23	40	19	40	19	7	23	0.316	1	1	7	0.175	1	0	6	21	12	2	3	1	1	0	0	0	0	0	0	0	0	0	0	1	0	0
Fenpropimorph	CC(C)(C)C(C=C1)=CC=C1CC(C)CN2C[C@H](C)O[C@H](C)C2	C20H33NO	+H	8.71	175.62	304.263	303.54	5.52	31.07	53.57	33.64	40.08	0.56	0.97	0.61	1.82	55	22	56	23	6	26	0.261	2	2	5	0.089	0	0	6	33	20	1	1	0	0	0	0	0	0	0	0	0	0	0	0	2	0	0
4-MeO-PV9 (4-methoxy α-pyrrolidinoctiophenone)	O=C(C(CCCCCC)N1CCCC1)C2=CC=C(OC)C=C2	C19H30ClNO2	+H	8.52	183.43	304.227	303.49	5.95	29.39	50.13	31.57	44.33	0.58	0.98	0.62	2.02	51	22	52	23	7	27	0.261	2	2	9	0.173	1	0	6	29	19	1	2	0	0	0	0	0	0	0	0	0	0	0	1	1	0	0
Cocaine	O=C([C@H]1[C@]2([H])N(C)[C@@](C[C@@H]1OC(C3=CC=CC=C3)=O)([H])CC2)OC	C17H21NO4	+H	4.24	169.74	304.154	303.39	7.06	26.02	43.25	27.44	51.83	0.61	1.01	0.64	2.36	43	22	45	24	8	29	0.25	3	4	5	0.111	2	0	6	21	17	1	4	0	0	0	0	0	0	0	0	0	0	0	1	2	1	0
Fenoterol	OC(CNC(C)CC(C=C1)=CC=C1O)C2=CC(O)=CC(O)=C2	C17H21NO4	+H	1.95	171.06	304.154	303.39	7.06	26.02	43.25	27.44	56.5	0.61	1.01	0.64	2.57	43	22	44	23	12	29	0.522	2	2	6	0.136	0	0	12	21	17	1	4	0	0	0	0	0	0	0	0	0	0	0	0	2	0	0
Pipemidic Acid	CCN1C2=C(C(C(C(O)=O)=C1)=O)C=NC(N3CCNCC3)=N2	C14H17N5O3	+H	2.43	172.63	304.14	303.36	7.78	24.09	39.79	24.96	56	0.62	1.02	0.64	2.55	39	22	41	24	9	30	0.25	3	4	3	0.073	3	0	6	17	14	5	3	0	0	0	0	0	0	0	0	0	0	0	0	3	0	0
Fenamiphos	O=P(OCC)(NC(C)C)OC(C=C1)=CC(C)=C1SC	C13H22NO3PS	+H	11.34	170.96	304.113	303.4	7.4	24.08	40.85	27.07	42.97	0.59	1	0.66	2.26	41	19	41	19	7	23	0.316	1	1	7	0.171	1	0	6	22	13	1	3	1	1	0	0	0	0	0	0	0	0	0	0	1	0	0
11 ketotestosterone	O=C1[C@@]([C@](CC2)(C)C3=CC2=O)([H])[C@](CC3)([H])[C@@](CC4)([H])[C@]([C@H]4O)(C)C1	C19H26O3	+H	8.34	173.68	303.195	302.45	6.3	28.31	47.47	30.26	49.33	0.59	0.99	0.63	2.24	48	22	51	25	3	28	0	4	10	0	0	3	0	0	26	19	0	3	0	0	0	0	0	0	0	0	0	0	0	1	3	0	0
11β-Hydroxy-4-androstene-3,17-dione	O=C1[C@]2(C)C(CC1)C3CCC([C@@](CC4)(C)C3[C@@H](O)C2)=CC4=O	C19H26O3	+H	8.64	173.68	303.195	302.45	6.3	28.31	47.47	30.26	49.33	0.59	0.99	0.63	2.24	48	22	51	25	3	28	0	4	10	0	0	3	0	0	26	19	0	3	0	0	0	0	0	0	0	0	0	0	0	1	3	0	0
Isoxuprine	OC(C(C)NC(C)COC1=CC=CC=C1)C(C=C2)=CC=C2O	C18H23NO3	+H	4.75	172.94	302.175	301.42	6.7	27.11	44.8	28.74	50.5	0.6	1	0.64	2.3	45	22	46	23	12	29	0.522	2	2	7	0.152	0	0	12	23	18	1	3	0	0	0	0	0	0	0	0	0	0	0	0	2	0	0
Ractopamine	OC1=CC=C(C(CNC(C)CCC2=CC=C(O)C=C2)O)C=C1	C18H23NO3	+H	3.33	170.44	302.175	301.42	6.7	27.11	44.8	28.74	52.33	0.6	1	0.64	2.38	45	22	46	23	12	29	0.522	2	2	7	0.152	0	0	12	23	18	1	3	0	0	0	0	0	0	0	0	0	0	0	0	2	0	0
Fenoxycarb	CCOC(NCCOC1=CC=C(OC2=CC=CC=C2)C=C1)=O	C17H19NO4	+H	11.42	179.71	302.139	301.37	7.35	25.42	41.36	26.68	51.17	0.62	1.01	0.65	2.33	41	22	42	23	13	30	0.522	2	2	8	0.19	1	0	12	19	17	1	4	0	0	0	0	0	0	0	0	0	0	0	0	2	0	0
Flutriafol	FC1=CC=CC=C1C(C(C=C2)=CC=C2F)(CN3N=CN=C3)O	C16H13F2N3O	+H	8.7	165.41	302.11	301.32	8.61	23.3	35.96	23.92	59.42	0.67	1.03	0.68	2.7	35	22	37	24	17	32.5	0.708	3	3	4	0.108	0	0	17	13	16	3	1	0	0	2	0	0	0	0	0	2	0	0	1	2	0	0
Fenhexamid	O=C(NC1=C(Cl)C(Cl)=C(O)C=C1)C2(CCCCC2)C	C14H17Cl2NO2	+H	10.84	165.45	302.071	302.22	8.39	22.8	36.36	24.48	46.81	0.63	1.01	0.68	2.46	36	19	37	20	7	24	0.3	2	2	2	0.054	1	0	6	17	14	1	2	0	0	0	2	0	0	0	0	2	0	0	0	2	0	0
Adrenosterone	O=C1[C@@]([C@](CC2)(C)C3=CC2=O)([H])[C@](CC3)([H])[C@@](CC4)([H])[C@](C4=O)(C)C1	C19H24O3	+H	7.96	172.74	301.18	300.43	6.53	27.71	45.59	29.5	50.67	0.6	0.99	0.64	2.3	46	22	49	25	4	29	0	4	10	0	0	4	0	0	24	19	0	3	0	0	0	0	0	0	0	0	0	0	0	1	3	0	0
Sulfaquinoxaline	O=S(NC1=NC(C=CC=C2)=C2N=C1)(C(C=C3)=CC=C3N)=O	C14H12N4O2S	+H	5.75	166.68	301.075	300.37	9.1	22.48	33.67	23.63	53.75	0.68	1.02	0.72	2.56	33	21	35	23	19	33.5	0.739	3	4	3	0.086	2	0	17	12	14	4	2	0	1	0	0	0	0	0	0	0	0	0	0	3	0	0
Tolclofos-methyl	ClC1=C(C(Cl)=CC(C)=C1)OP(OC)(OC)=S	C9H11Cl2O3PS	+H	12.24	149.82	300.962	301.14	11.15	18.09	27.87	20.74	39.86	0.67	1.03	0.77	2.49	27	16	27	16	7	20	0.375	1	1	4	0.148	1	0	6	11	9	0	3	1	1	0	2	0	0	0	0	2	0	0	0	1	0	0
Codeine	O[C@@H]1[C@]2([H])OC3=C(C4=CC=C3OC)[C@]25[C@](C=C1)([H])[C@@H](C4)N(C)CC5	C18H21NO3	+H	1.77	168.52	300.159	299.4	6.96	26.51	42.92	27.98	44.75	0.62	1	0.65	2.03	43	22	47	26	7	30	0.231	5	24	1	0.021	1	0	6	21	18	1	3	0	0	0	0	0	0	0	0	0	0	0	1	4	0	1
Hydrocodone	O=C1[C@@H]2OC3=C(C4=CC=C3OC)[C@]25[C@@H](CC1)[C@@H](C4)N(C)CC5	C18H21NO3	+H	2.16	168.06	300.159	299.4	6.96	26.51	42.92	27.98	45.08	0.62	1	0.65	2.05	43	22	47	26	7	30	0.231	5	24	1	0.021	1	0	6	21	18	1	3	0	0	0	0	0	0	0	0	0	0	0	1	4	0	1
Metoclopramide	O=C(C1=CC(Cl)=C(C=C1OC)N)NCCN(CC)CC	C14H22ClN3O2	+H	3.28	173.07	300.147	299.84	7.14	24.68	42.12	26.4	47.44	0.59	1	0.63	2.37	42	20	42	20	7	24	0.3	1	1	7	0.167	1	0	6	22	14	3	2	0	0	0	1	0	0	0	0	1	0	0	0	1	0	0
Imipenem	O=C1N(C(C(O)=O)=C2SCCNC=N)[C@@](C2)([H])[C@@]1([H])[C@@H](C)O	C12H17N3O4S	+H	0.87	169.26	300.101	299.39	8.09	22.3	37.88	23.81	56.5	0.6	1.02	0.64	2.83	37	20	38	21	4	25	0	2	3	7	0.184	4	0	0	17	12	3	4	0	1	0	0	0	0	0	0	0	0	1	1	0	1	0
Norflunitrazepam (N-desmethyl-flunitrazepam)	FC1=CC=CC=C1C2=NCC(N([H])C(C=C3)=C2C=C3[N+]([O-])=O)=O	C15H10FN3O3	+H	7.63	165.2	300.078	299.28	9.35	22.02	33.33	22.36	63.67	0.69	1.04	0.7	2.89	32	22	34	24	16	34	0.5	3	4	2	0.059	4	0	12	10	15	3	3	0	0	1	0	0	0	0	0	1	0	0	0	2	1	0
Phosphamidon	Cl/C(C(N(CC)CC)=O)=C(C)\OP(OC)(OC)=O	C10H19NO5PCl	+H	6.75	155.99	300.076	299.72	8.1	21.11	37.87	23.43	49.42	0.57	1.02	0.63	2.75	37	18	36	17	3	20	0	0	0	7	0.194	3	0	0	19	10	1	5	1	0	0	1	0	0	0	0	1	0	0	0	0	0	0
Azaconazol	ClC1=CC(Cl)=CC=C1C2(CN3N=CN=C3)OCCO2	C12H11Cl2N3O2	+H	8.96	162.88	300.03	300.16	10.01	20.4	31.03	21.45	43.97	0.68	1.03	0.71	2.31	30	19	32	21	11	26.5	0.524	3	3	3	0.094	0	0	11	11	12	3	2	0	0	0	2	0	0	0	0	2	0	0	2	1	0	0
carazolol	OC(CNC(C)C)COC1=C2C3=CC=CC=C3NC2=CC=C1	C18H22N2O2	+H	4.93	167.19	299.175	298.42	6.78	26.99	43.69	28.53	46.5	0.61	0.99	0.65	2.11	44	22	46	24	15	31.5	0.625	3	6	6	0.13	0	0	15	22	18	2	2	0	0	0	0	0	0	0	0	0	0	0	1	2	0	0
Quinalphos	S=P(OCC)(OCC)OC1=NC(C=CC=C2)=C2N=C1	C12H15N2O3PS	+H	11.53	163.16	299.061	298.33	8.77	21.68	34.42	24.03	42.97	0.64	1.01	0.71	2.26	34	19	35	20	12	26.5	0.55	2	3	6	0.171	1	0	11	15	12	2	3	1	1	0	0	0	0	0	0	0	0	0	0	2	0	0
Tridemorph	CC1OC(C)CN(CCCCCCCCCCCCC)C1	C19H39NO	+H	10.45	186.68	298.31	297.59	4.96	31.86	58.22	34.93	35.17	0.53	0.97	0.58	1.67	60	21	60	21	0	21	0	1	1	12	0.2	0	0	0	39	19	1	1	0	0	0	0	0	0	0	0	0	0	0	0	1	0	0
Spiroxamine I	CC(C)(C)C1CCC2(CC1)OC(CN(CC)CCC)CO2	C18H35NO2	+H	8.75	182.87	298.274	297.54	5.31	30.18	54.78	32.86	37.67	0.54	0.98	0.59	1.79	56	21	57	22	0	22	0	2	2	6	0.105	0	0	0	35	18	1	2	0	0	0	0	0	0	0	0	0	0	0	1	1	0	0
Spiroxamine II	CC(C)(C)C1CCC2(CC1)OC(CN(CC)CCC)CO2	C18H35NO2	+H	8.87	182.9	298.274	297.54	5.31	30.18	54.78	32.86	37.67	0.54	0.98	0.59	1.79	56	21	57	22	0	22	0	2	2	6	0.105	0	0	0	35	18	1	2	0	0	0	0	0	0	0	0	0	0	0	1	1	0	0
HDEP-28 (ethylnaphthidate)	O=C(OCC)C(C1CCCCN1)C2=CC(C=CC=C3)=C3C=C2	C19H23NO2	+H	7.75	176.92	298.18	297.43	6.61	27.59	44.48	29.29	45.83	0.61	0.99	0.65	2.08	45	22	47	24	12	30.5	0.458	3	4	5	0.106	1	0	11	23	19	1	2	0	0	0	0	0	0	0	0	0	0	0	0	3	0	0
Imazalil	C=CCOC(CN1C=NC=C1)C2=C(Cl)C=C(Cl)C=C2	C14H14Cl2N2O	+H	7.45	166.56	297.056	297.2	9.01	22.09	33.36	23.51	43.06	0.67	1.01	0.71	2.27	33	19	34	20	12	26.5	0.55	2	2	6	0.176	1	0	11	14	14	2	1	0	0	0	2	0	0	0	0	2	0	0	1	1	0	0
Triadimenol	ClC1=CC=C(C=C1)OC(C(C(C)(C)C)O)N2N=CN=C2	C14H18N3O2Cl	+H	10.8	172.08	296.116	295.8	7.78	23.49	38.35	24.88	46.86	0.62	1.01	0.65	2.34	38	20	39	21	11	26.5	0.524	2	2	5	0.128	0	0	11	18	14	3	2	0	0	0	1	0	0	0	0	1	0	0	1	1	0	0
N4-Acetylsulfamethoxazole	O=S(C1=CC=C(C=C1)NC(C)=O)(NC2=NOC(C)=C2)=O	C12H13N3O4S	+H	5.02	167.81	296.07	295.35	8.95	21.11	34.11	22.29	55.75	0.64	1.03	0.68	2.79	33	20	34	21	14	29.5	0.524	2	2	4	0.118	3	0	11	13	12	3	4	0	1	0	0	0	0	0	0	0	0	0	1	1	0	0
Diclofenac	OC(CC1=C(C=CC=C1)NC(C(Cl)=CC=C2)=C2Cl)=O	C14H11Cl2NO2	+H	11.5	156.92	296.024	296.16	9.87	21.01	30.71	22.2	49.22	0.7	1.02	0.74	2.59	30	19	31	20	13	27	0.6	2	2	4	0.129	1	0	12	11	14	1	2	0	0	0	2	0	0	0	0	2	0	0	0	2	0	0
Pyrifenox 1	ClC1=C(C=CC(Cl)=C1)C(CC2=CN=CC=C2)=NOC	C14H12Cl2N2O	+H	9.89	168.85	295.04	295.18	9.52	21.49	31.48	22.75	43.56	0.69	1.02	0.73	2.29	31	19	32	20	13	27	0.6	2	2	4	0.125	1	0	12	12	14	2	1	0	0	0	2	0	0	0	0	2	0	0	0	2	0	0
Pyrifenox 2	ClC1=C(C=CC(Cl)=C1)C(CC2=CN=CC=C2)=NOC	C14H12Cl2N2O	+H	10.27	167.08	295.04	295.18	9.52	21.49	31.48	22.75	43.56	0.69	1.02	0.73	2.29	31	19	32	20	13	27	0.6	2	2	4	0.125	1	0	12	12	14	2	1	0	0	0	2	0	0	0	0	2	0	0	0	2	0	0
Paclobutrazol	CC(C)(C)[C@H](O)[C@@H](N1N=CN=C1)CC2=CC=C(Cl)C=C2	C15H20N3OCl	+H	10.29	170	294.137	293.83	7.35	24.57	39.91	26.18	44.86	0.61	1	0.65	2.24	40	20	41	21	11	26.5	0.524	2	2	5	0.122	0	0	11	20	15	3	1	0	0	0	1	0	0	0	0	1	0	0	1	1	0	0
Triadimefon	ClC1=CC=C(C=C1)OC(C(C(C)(C)C)=O)N2N=CN=C2	C14H16N3O2Cl	+H	10.49	172.99	294.1	293.78	8.16	22.89	36.47	24.11	48.19	0.64	1.01	0.67	2.41	36	20	37	21	12	27.5	0.524	2	2	5	0.135	1	0	11	16	14	3	2	0	0	0	1	0	0	0	0	1	0	0	1	1	0	0
Hydroxymethyl clenbuterol	ClC1=CC(C(CN([H])C(C)(C)CO)O)=CC(Cl)=C1N([H])[H]	C12H18Cl2N2O2	+H	2.9	168.25	293.082	293.22	8.14	21.79	36.46	23.49	46.97	0.61	1.01	0.65	2.61	36	18	36	18	6	21	0.333	1	1	5	0.139	0	0	6	18	12	2	2	0	0	0	2	0	0	0	0	2	0	0	0	1	0	0
3,4-dimethoxy-α-PVP	O=C(C(C=C1)=CC(OC)=C1OC)C(CCC)N2CCCC2	C17H25NO3	+H	4.54	176.32	292.191	291.43	6.34	26.7	45.69	28.51	45	0.58	0.99	0.62	2.14	46	21	47	22	7	26	0.273	2	2	7	0.149	1	0	6	25	17	1	3	0	0	0	0	0	0	0	0	0	0	0	1	1	0	0
Cyproconazol 1	ClC1=CC=C(C=C1)C(C(C)C2CC2)(CN3N=CN=C3)O	C15H18ClN3O	+H	10.4	168.6	292.121	291.81	7.68	23.98	38.03	25.42	43.86	0.63	1	0.67	2.19	38	20	40	22	11	27.5	0.5	3	3	5	0.125	0	0	11	18	15	3	1	0	0	0	1	0	0	0	0	1	1	0	1	1	0	0
Cyproconazol 2	ClC1=CC=C(C=C1)C(C(C)C2CC2)(CN3N=CN=C3)O	C15H18ClN3O	+H	10.7	168.59	292.121	291.81	7.68	23.98	38.03	25.42	43.86	0.63	1	0.67	2.19	38	20	40	22	11	27.5	0.5	3	3	5	0.125	0	0	11	18	15	3	1	0	0	0	1	0	0	0	0	1	1	0	1	1	0	0
Parathion-ethyl	S=P(OCC)(OCC)OC(C=C1)=CC=C1[N+]([O-])=O	C10H14NO5PS	+H	11.5	158.85	292.04	291.29	9.1	19.71	32.97	21.94	49.31	0.62	1.03	0.69	2.74	32	18	32	18	9	24	0.333	1	1	7	0.219	3	0	6	14	10	1	5	1	1	0	0	0	0	0	0	0	0	0	0	1	0	0
Thiamethoxam	ClC(S1)=NC=C1CN2C(N(COC2)C)=N[N+]([O-])=O	C8H10ClN5O3S	+H	2.96	158.16	292.027	291.75	10.42	18.09	29.54	19.18	48.94	0.65	1.06	0.69	2.72	28	18	29	19	8	24.5	0.263	2	2	3	0.103	3	0	5	10	8	5	3	0	1	0	1	0	0	0	0	1	0	0	1	1	0	0
Androstanolone (DHT)	O=C(C[C@@H]1CC[C@H]23)CC[C@]1(C)[C@H]2CC[C@@]4(C)[C@H]3CC[C@@H]4O	C19H30O2	+H	11.22	177.31	291.232	290.49	5.7	28.99	49.91	31.33	41.33	0.57	0.98	0.61	1.97	51	21	54	24	1	25	0	4	10	0	0	1	0	0	30	19	0	2	0	0	0	0	0	0	0	0	0	0	0	1	3	0	0
Benomyl	O=C(NCCCC)N1C(C=CC=C2)=C2N=C1NC(OC)=O	C14H18N4O3	+H	12.8	146.68	291.145	290.36	7.45	23.7	39.57	24.72	52.33	0.61	1.01	0.63	2.49	39	21	40	22	12	29	0.455	2	3	5	0.125	2	0	10	18	14	4	3	0	0	0	0	0	0	0	0	0	0	0	1	1	0	0
Trimethoprim	COC1=C(OC)C(OC)=CC(CC2=C(N)N=C(N)N=C2)=C1	C14H18N4O3	+H	2.66	172.89	291.145	290.36	7.45	23.7	39.57	24.72	49.67	0.61	1.01	0.63	2.37	39	21	40	22	12	28	0.545	2	2	5	0.125	0	0	12	18	14	4	3	0	0	0	0	0	0	0	0	0	0	0	0	2	0	0
Clenpenterol	ClC1=C(N)C(Cl)=CC(C(O)CNC(C)(C)CC)=C1	C13H20Cl2N2O	+H	4.82	167.79	291.103	291.25	7.66	22.88	38.01	24.8	42.97	0.6	1	0.65	2.39	38	18	38	18	6	21	0.333	1	1	5	0.132	0	0	6	20	13	2	1	0	0	0	2	0	0	0	0	2	0	0	0	1	0	0
Monoacetyl dapsone	O=S(C(C=C1)=CC=C1N([H])C(C)=O)(C(C=C2)=CC=C2N([H])[H])=O	C14H14N2O3S	+H	4.08	170.42	291.08	290.37	8.54	22.2	34.56	23.59	54.75	0.65	1.02	0.69	2.74	34	20	35	21	15	30	0.571	2	2	3	0.086	3	0	12	14	14	2	3	0	1	0	0	0	0	0	0	0	0	0	0	2	0	0
5-MDPHP (3',4'-Methylenedioxy-α-pyrrolidinohexiophenone)	O=C(C(CCCC)N1CCCC1)C2=CC=C(OCO3)C3=C2	C17H23NO3	+H	5.77	172.65	290.175	289.41	6.58	26.11	43.8	27.74	44	0.59	1	0.63	2.1	44	21	46	23	7	27	0.261	3	4	6	0.13	1	0	6	23	17	1	3	0	0	0	0	0	0	0	0	0	0	0	2	1	0	0
Benzoylecgonine	CN1[C@@H]2CC[C@H]1C[C@H](OC(C3=CC=CC=C3)=O)[C@@H]2C(O)=O	C16H19NO4	+H	3.71	168.36	290.139	289.36	7.23	24.42	40.36	25.68	52.33	0.61	1.01	0.64	2.49	40	21	42	23	8	28	0.261	3	4	4	0.095	2	0	6	19	16	1	4	0	0	0	0	0	0	0	0	0	0	0	1	2	1	0
Epitestosterone	[H][C@@]12[C@](CC3)(C)C(CC[C@@]1([H])[C@]4([H])CC[C@@H](O)[C@@]4(C)CC2)=CC3=O	C19H28O2	+H	11.05	172.45	289.216	288.47	5.89	28.39	48.03	30.57	42.17	0.58	0.98	0.62	2.01	49	21	52	24	2	26	0	4	10	0	0	2	0	0	28	19	0	2	0	0	0	0	0	0	0	0	0	0	0	1	3	0	0
Testosterone	O=C1C=C2[C@@](CC1)(C)[C@]3([H])[C@](CC2)([H])[C@@](CC[C@@H]4O)([H])[C@]4(C)CC3	C19H28O2	+H	10.29	172.37	289.216	288.47	5.89	28.39	48.03	30.57	42.17	0.58	0.98	0.62	2.01	49	21	52	24	2	26	0	4	10	0	0	2	0	0	28	19	0	2	0	0	0	0	0	0	0	0	0	0	0	1	3	0	0
Myclobutanil	ClC1=CC=C(C=C1)C(CCCC)(C#N)CN2N=CN=C2	C15H17N4Cl	+H	10.52	173.77	289.121	288.81	7.81	23.86	36.92	25.21	45.19	0.64	1	0.68	2.26	37	20	38	21	12	28.5	0.524	2	2	6	0.158	0	1	11	17	15	4	0	0	0	0	1	0	0	0	0	1	0	0	1	1	0	0
Ritodrine	O[C@@H]([C@H](C)NCCC(C=C1)=CC=C1O)C(C=C2)=CC=C2O	C17H21NO3	+H	2.12	167.17	288.159	287.39	6.84	25.51	41.92	26.98	50.83	0.61	1	0.64	2.42	42	21	43	22	12	28	0.545	2	2	6	0.14	0	0	12	21	17	1	3	0	0	0	0	0	0	0	0	0	0	0	0	2	0	0
17α-Boldenone	O[C@H]1[C@]2(C)[C@](CC1)([H])[C@@](CC3)([H])[C@]([C@@](C)(C=C4)C3=CC4=O)([H])CC2	C19H26O2	+H	9.54	169.32	287.201	286.45	6.09	27.8	46.14	29.81	43.17	0.59	0.98	0.63	2.06	47	21	50	24	3	27	0	4	10	0	0	3	0	0	26	19	0	2	0	0	0	0	0	0	0	0	0	0	0	1	3	0	0
17β-Boldenone	O[C@@H]1[C@]2(C)[C@](CC1)([H])[C@@](CC3)([H])[C@@](CC2)([H])[C@](C=C4)(C)C3=CC4=O	C19H26O2	+H	9.86	171.76	287.201	286.45	6.09	27.8	46.14	29.81	43.17	0.59	0.98	0.63	2.06	47	21	50	24	3	27	0	4	10	0	0	3	0	0	26	19	0	2	0	0	0	0	0	0	0	0	0	0	0	1	3	0	0
4-Androstene-3,17-dione	O=C(CC[C@@]12C)C=C1CC[C@@]([C@@]3(CCC4=O)[H])([C@@]2(CC[C@@]34C)[H])[H]	C19H26O2	+H	9.88	172.5	287.201	286.45	6.09	27.8	46.14	29.81	43.5	0.59	0.98	0.63	2.07	47	21	50	24	3	27	0	4	10	0	0	3	0	0	26	19	0	2	0	0	0	0	0	0	0	0	0	0	0	1	3	0	0
Ethofumesate	O=S(OC1=CC=C2OC(C(C)(C)C2=C1)OCC)(C)=O	C13H18O5S	+H	9.84	162.79	287.095	286.38	7.74	22.03	37.67	23.77	48.5	0.6	1.02	0.64	2.55	37	19	38	20	8	25	0.3	2	3	4	0.105	2	0	6	18	13	0	5	0	1	0	0	0	0	0	0	0	0	0	1	1	0	0
TH-PVP (3',4'-tetramethylene-α-Pyrrolidinovalerophenone)	CCCC(N1CCCC1)C(C2=CC=C3CCCCC3=C2)=O	C19H27NO	+H	8.29	178.4	286.217	285.47	5.95	28.28	46.92	30.36	40	0.59	0.98	0.63	1.9	48	21	50	23	7	27	0.261	3	4	5	0.1	1	0	6	27	19	1	1	0	0	0	0	0	0	0	0	0	0	0	1	2	0	0
Morphine	O[C@@H]1[C@@H]2OC3=C(C4=CC=C3O)[C@]25[C@](C=C1)([H])[C@@H](C4)N(C)CC5	C17H19NO3	+H	0.96	164.25	286.144	285.37	7.13	24.91	40.04	26.22	45.25	0.62	1	0.66	2.15	40	21	44	25	7	29	0.24	5	24	0	0	1	0	6	19	17	1	3	0	0	0	0	0	0	0	0	0	0	0	1	4	0	1
Metolachlor	COCC(C)N(C(CCl)=O)C1=C(CC)C=CC=C1C	C15H22ClNO2	+H	11.15	159.39	284.141	283.83	6.92	24.29	40.8	26.15	43.11	0.59	1	0.64	2.27	41	19	41	19	7	23	0.316	1	1	5	0.122	1	0	6	22	15	1	2	0	0	0	1	0	0	0	0	1	0	0	0	1	0	0
Procymidone	O=C1N(C(C(C2)(C)C12C)=O)C3=CC(Cl)=CC(Cl)=C3	C13H11Cl2NO2	+H	10.85	163.37	284.024	284.15	9.8	20.01	29.71	21.2	46.56	0.69	1.02	0.73	2.59	29	18	31	20	8	25	0.3	3	4	1	0.032	2	0	6	11	13	1	2	0	0	0	2	0	0	0	0	2	1	0	1	2	0	0
Naphyrone	O=C(C1=CC2=CC=CC=C2C=C1)C(CCC)N3CCCC3	C19H23NO	+H	7.3	173.49	282.185	281.43	6.4	27.08	43.15	28.84	42	0.62	0.98	0.66	2	44	21	46	23	12	29.5	0.478	3	4	5	0.109	1	0	11	23	19	1	1	0	0	0	0	0	0	0	0	0	0	0	1	2	0	0
Pendimethalin	[O-][N+](C1=C(C([N+]([O-])=O)=CC(C)=C1C)NC(CC)CC)=O	C13H19N3O4	+H	13.73	159.72	282.145	281.35	7.21	22.81	39.68	23.93	57.17	0.58	1.02	0.61	2.86	39	20	39	20	10	27	0.3	1	1	6	0.154	4	0	6	19	13	3	4	0	0	0	0	0	0	0	0	0	0	0	0	1	0	0
Metalaxyl	O=C(COC)N(C(C)C(OC)=O)C1=C(C)C=CC=C1C	C15H21NO4	+H	8.89	160.08	280.154	279.37	6.81	24.02	41.25	25.44	50.17	0.59	1.01	0.62	2.51	41	20	41	20	8	25	0.3	1	1	6	0.146	2	0	6	21	15	1	4	0	0	0	0	0	0	0	0	0	0	0	0	1	0	0
Oxadixyl	COCC(N(N1CCOC1=O)C2=C(C)C=CC=C2C)=O	C14H18N2O4	+H	6.56	158.81	279.134	278.34	7.32	22.82	38.58	23.92	49.83	0.6	1.02	0.63	2.49	38	20	39	21	8	26	0.286	2	2	4	0.103	2	0	6	18	14	2	4	0	0	0	0	0	0	0	0	0	0	0	1	1	0	0
Sulfamethazine	O=S(C1=CC=C(C=C1)N)(NC2=NC(C)=CC(C)=N2)=O	C12H14N4O2S	+H	3.15	162.73	279.091	278.37	8.44	21.08	33.56	22.39	49.75	0.64	1.02	0.68	2.62	33	19	34	20	14	28	0.6	2	2	3	0.088	2	0	12	14	12	4	2	0	1	0	0	0	0	0	0	0	0	0	0	2	0	0
Fenthion	S=P(OC)(OC)OC1=CC=C(C(C)=C1)SC	C10H15O3PS2	+H	11.77	156.19	279.027	278.36	8.98	19.38	31.18	22.43	35.81	0.63	1.01	0.72	2.24	31	16	31	16	7	20	0.375	1	1	5	0.161	1	0	6	15	10	0	3	1	2	0	0	0	0	0	0	0	0	0	0	1	0	0
Venlafaxine	COC1=CC=C(C(C2(CCCCC2)O)CN(C)C)C=C1	C17H27NO2	+H	5.7	171.86	278.211	277.45	5.9	26.79	46.24	28.81	40.42	0.57	0.98	0.61	2.02	47	20	48	21	6	24	0.286	2	2	5	0.104	0	0	6	27	17	1	2	0	0	0	0	0	0	0	0	0	0	0	0	2	0	0
EDDP	CN1/C(C(C2=CC=CC=C2)(CC1C)C3=CC=CC=C3)=C/C	C20H23N	+H	6.53	166.34	278.19	277.44	6.31	27.57	42.82	29.38	39.08	0.63	0.97	0.67	1.86	44	21	46	23	13	30	0.522	3	3	2	0.043	1	0	12	23	20	1	0	0	0	0	0	0	0	0	0	0	0	0	1	2	0	0
Fenitrothion	S=P(OC)(OC)OC(C=C1)=CC(C)=C1[N+]([O-])=O	C9H12NO5PS	+H	10.54	156.22	278.025	277.26	9.56	18.11	30.09	20.18	47.97	0.62	1.04	0.7	2.82	29	17	29	17	9	23	0.353	1	1	5	0.172	3	0	6	12	9	1	5	1	1	0	0	0	0	0	0	0	0	0	0	1	0	0
Clenbuterol	ClC1=C(N)C(Cl)=CC(C(CNC(C)(C)C)O)=C1	C12H18Cl2N2O	+H	3.82	164.81	277.087	277.22	7.92	21.28	35.13	23.03	41.47	0.61	1	0.66	2.44	35	17	35	17	6	20	0.353	1	1	4	0.114	0	0	6	18	12	2	1	0	0	0	2	0	0	0	0	2	0	0	0	1	0	0
MDPV	CCCC(N1CCCC1)C(C2=CC=C(OCO3)C3=C2)=O	C16H21NO3	+H	4.54	166.96	276.159	275.38	6.72	24.51	40.92	25.98	42.5	0.6	1	0.63	2.13	41	20	43	22	7	26	0.273	3	4	5	0.116	1	0	6	21	16	1	3	0	0	0	0	0	0	0	0	0	0	0	2	1	0	0
Nandrolone, alpha	O[C@@H]1[C@]2(C)[C@@H](CC1)[C@H](CC3)[C@H](CC2)[C@@H](CC4)C3=CC4=O	C18H26O2	+H	10.45	168.39	275.201	274.44	5.97	26.8	45.14	28.81	40.25	0.58	0.98	0.63	2.01	46	20	49	23	2	25	0	4	10	0	0	2	0	0	26	18	0	2	0	0	0	0	0	0	0	0	0	0	0	1	3	0	0
Nandrolone, beta	O[C@@H]1[C@]2(C)[C@@H](CC1)[C@H](CC3)[C@H](CC2)[C@@H](CC4)C3=CC4=O	C18H26O2	+H	9.74	168.84	275.201	274.44	5.97	26.8	45.14	28.81	40.25	0.58	0.98	0.63	2.01	46	20	49	23	2	25	0	4	10	0	0	2	0	0	26	18	0	2	0	0	0	0	0	0	0	0	0	0	0	1	3	0	0
norMorphine	O[C@@H]1[C@@H]2OC3=C(C4=CC=C3O)[C@]25[C@](C=C1)([H])[C@@H](C4)NCC5	C16H17NO3	+H	0.93	147.06	272.128	271.34	7.33	23.31	37.15	24.46	43.75	0.63	1	0.66	2.19	37	20	41	24	7	28	0.25	5	24	0	0	1	0	6	17	16	1	3	0	0	0	0	0	0	0	0	0	0	0	1	4	0	1
Estrone	C[C@]12CC[C@@]3([H])[C@@]([C@]1([H])CCC2=O)([H])CCC4=CC(O)=CC=C43	C18H22O2	+H	9.92	165.01	271.169	270.4	6.44	25.6	41.37	27.28	41.92	0.61	0.99	0.65	2.1	42	20	45	23	7	27	0.261	4	10	0	0	1	0	6	22	18	0	2	0	0	0	0	0	0	0	0	0	0	0	1	3	0	0
Cadusafos	O=P(SC(CC)C)(OCC)SC(CC)C	C10H23O2PS2	+H	12.46	157.35	271.095	270.44	7.12	21.26	37.39	25.02	32.14	0.56	0.98	0.66	2.14	38	15	37	14	1	15	0	0	0	8	0.216	1	0	0	23	10	0	2	1	2	0	0	0	0	0	0	0	0	0	0	0	0	0
Alachlor	COCN(C(CCl)=O)C1=C(CC)C=CC=C1CC	C14H20ClNO2	+H	11.09	156.41	270.126	269.8	7.1	22.7	37.92	24.39	41.28	0.6	1	0.64	2.29	38	18	38	18	7	22	0.333	1	1	5	0.132	1	0	6	20	14	1	2	0	0	0	1	0	0	0	0	1	0	0	0	1	0	0
Mephosfolan	O=P(OCC)(N=C1SC(C)CS1)OCC	C8H16NO3PS2	+H	7.1	153.72	270.038	269.36	8.69	18.37	31.28	21.44	34.97	0.59	1.01	0.69	2.33	31	15	31	15	2	17	0	1	1	5	0.161	2	0	0	16	8	1	3	1	2	0	0	0	0	0	0	0	0	0	1	0	0	0
Metoprolol	OC(COC1=CC=C(C=C1)CCOC)CNC(C)C	C15H25NO3	+H	4.19	172.54	268.191	267.41	6.08	24.7	43.69	26.51	41.5	0.56	0.99	0.6	2.18	44	19	44	19	6	22	0.316	1	1	9	0.205	0	0	6	25	15	1	3	0	0	0	0	0	0	0	0	0	0	0	0	1	0	0
4-Cl-PVP (4-Chloro-alpha-pyrrolidinovalerophenone)	O=C(C(CCC)N1CCCC1)C2=CC=C(Cl)C=C2	C15H20ClNO	+H	6.18	164.21	266.131	265.81	7	23.18	37.59	24.93	38.44	0.61	0.99	0.66	2.14	38	18	39	19	7	23	0.316	2	2	5	0.128	1	0	6	20	15	1	1	0	0	0	1	0	0	0	0	1	0	0	1	1	0	0
Sulfamerazine	O=S(NC1=NC(C)=CC=N1)(C(C=C2)=CC=C2N)=O	C11H12N4O2S	+H	2.45	157.53	265.075	264.34	8.81	19.48	30.67	20.63	48.08	0.65	1.02	0.69	2.67	30	18	31	19	14	27	0.632	2	2	3	0.097	2	0	12	12	11	4	2	0	1	0	0	0	0	0	0	0	0	0	0	2	0	0
D,L N-Desmethyl Venlafaxine	OC1(CCCCC1)C(C(C=C2)=CC=C2OC)CN([H])C	C16H25NO2	+H	5.8	167.55	264.196	263.42	5.99	25.19	43.36	27.05	38.92	0.57	0.99	0.61	2.05	44	19	45	20	6	23	0.3	2	2	5	0.111	0	0	6	25	16	1	2	0	0	0	0	0	0	0	0	0	0	0	0	2	0	0
D,L O-Desmethyl Venlafaxine	CN(CC(C1(CCCCC1)O)C2=CC=C(O)C=C2)C	C16H25NO2	+H	3.69	166.9	264.196	263.42	5.99	25.19	43.36	27.05	40.92	0.57	0.99	0.61	2.15	44	19	45	20	6	23	0.3	2	2	4	0.089	0	0	6	25	16	1	2	0	0	0	0	0	0	0	0	0	0	0	0	2	0	0
Tramadol	O[C@]1([C@@H](CN(C)C)CCCC1)C2=CC(OC)=CC=C2	C16H25NO2	+H	4	161.3	264.196	263.42	5.99	25.19	43.36	27.05	38.92	0.57	0.99	0.61	2.05	44	19	45	20	6	23	0.3	2	2	4	0.089	0	0	6	25	16	1	2	0	0	0	0	0	0	0	0	0	0	0	0	2	0	0
4-F-PHP (4-Fluoro-α-pyrrolidinohexiophenone)	CCCCC(N1CCCC1)C(C2=CC=C(F)C=C2)=O	C16H22FNO	+H	6.03	164.16	264.176	263.39	6.42	24.19	40.66	25.77	43.83	0.59	0.99	0.63	2.31	41	19	42	20	7	24	0.3	2	2	6	0.143	1	0	6	22	16	1	1	0	0	1	0	0	0	0	0	1	0	0	1	1	0	0
Parathion-methyl	S=P(OC)(OC)OC(C=C1)=CC=C1[N+]([O-])=O	C8H10NO5PS	+H	9.74	149.84	264.009	263.23	10.12	16.51	27.21	18.41	46.31	0.64	1.05	0.71	2.89	26	16	26	16	9	22	0.375	1	1	5	0.192	3	0	6	10	8	1	5	1	1	0	0	0	0	0	0	0	0	0	0	1	0	0
Carbadox	[O-][N+](C1=CC=CC=C21)=C(/C=N/NC(OC)=O)C=[N+]2[O-]	C11H10N4O4	+H	4.02	155.81	263.077	262.25	9.04	18.82	30.37	19.13	54.67	0.65	1.05	0.66	2.88	29	19	30	20	15	29.5	0.55	2	3	3	0.1	4	0	11	10	11	4	4	0	0	0	0	0	0	0	0	0	0	0	0	2	0	0
Demeton-S-methyl sulfon	O=P(OC)(OC)SCCS(=O)(CC)=O	C6H15O5PS2	+H	3.04	142.87	263.017	262.32	9.05	16.4	29.83	19.34	42.06	0.57	1.03	0.67	3	29	14	28	13	3	16	0	0	0	7	0.25	3	0	0	15	6	0	5	1	2	0	0	0	0	0	0	0	0	0	0	0	0	0
Isopropylphenidate	O=C(OC(C)C)C(C1CCCCN1)C2=CC=CC=C2	C16H23NO2	+H	5.68	165.28	262.18	261.4	6.22	24.59	41.48	26.29	40.33	0.59	0.99	0.63	2.12	42	19	43	20	7	24	0.3	2	2	5	0.116	1	0	6	23	16	1	2	0	0	0	0	0	0	0	0	0	0	0	0	2	0	0
Zilpaterol	O=C1NC2=C3N1CC[C@@H](NC(C)C)[C@H](O)C3=CC=C2	C14H19N3O2	+H	1.37	162.36	262.155	261.36	6.88	22.79	38.03	24.02	43.67	0.6	1	0.63	2.3	38	19	40	21	7	25	0.286	3	7	2	0.05	1	0	6	19	14	3	2	0	0	0	0	0	0	0	0	0	0	0	1	1	1	0
MDPBP (3',4'-Methylenedioxy-α-pyrrolidinobutyrophenone)	O=C(C(CC)N1CCCC1)C2=CC(OCO3)=C3C=C2	C15H19NO3	+H	3.4	161.43	262.144	261.35	6.88	22.91	38.04	24.22	41	0.6	1	0.64	2.16	38	19	40	21	7	25	0.286	3	4	4	0.1	1	0	6	19	15	1	3	0	0	0	0	0	0	0	0	0	0	0	2	1	0	0
Flumequine	FC1=CC2=C3C(CCC(C)N3C=C(C(O)=O)C2=O)=C1	C14H12FNO3	+H	7.44	150.58	262.087	261.27	8.43	20.23	31.9	20.88	54	0.65	1.03	0.67	2.84	31	19	33	21	9	27	0.286	3	7	1	0.03	3	0	6	12	14	1	3	0	0	1	0	0	0	0	0	1	0	0	0	3	0	0
Oxolinic Acid	O=C1C(C=C2OCOC2=C3)=C3N(CC)C=C1C(O)=O	C13H11NO5	+H	5.68	150.35	262.071	261.25	8.71	19.54	31.16	20.09	51.67	0.65	1.04	0.67	2.72	30	19	32	21	9	27	0.286	3	6	2	0.063	3	0	6	11	13	1	5	0	0	0	0	0	0	0	0	0	0	0	1	2	0	0
Bromacil	BrC1=C(C)NC(N(C(C)CC)C1=O)=O	C9H13BrN2O2	+H	7.02	143.31	261.023	261.14	9.67	16.68	27.39	17.84	36.75	0.62	1.01	0.66	2.63	27	14	27	14	3	17	0	1	1	2	0.074	3	0	0	13	9	2	2	0	0	0	0	1	0	0	0	1	0	0	0	1	0	0
MPHP (4'-Methyl-α-pyrrolidinohexiophenone)	CC1=CC=C(C(C(CCCC)N2CCCC2)=O)C=C1	C17H25NO	+H	6.89	167.74	260.201	259.43	5.9	25.68	43.03	27.6	37.83	0.58	0.98	0.63	1.99	44	19	45	20	7	24	0.3	2	2	6	0.133	1	0	6	25	17	1	1	0	0	0	0	0	0	0	0	0	0	0	1	1	0	0
5-PPDi (3',4'-trimethylene-α-Pyrrolidinobutiophenone)	O=C(C(CC)N1CCCC1)C2=CC(CCC3)=C3C=C2	C17H23NO	+H	6.36	167.78	258.185	257.41	6.13	25.08	41.15	26.84	37	0.6	0.98	0.64	1.95	42	19	44	21	7	25	0.286	3	4	4	0.091	1	0	6	23	17	1	1	0	0	0	0	0	0	0	0	0	0	0	2	1	0	0
Thiobencarb	ClC1=CC=C(C=C1)CSC(N(CC)CC)=O	C12H16ClNOS	+H	12.29	155.71	258.071	257.81	8.06	20.08	31.9	22.06	36.44	0.63	1	0.69	2.28	32	16	32	16	7	20	0.375	1	1	5	0.156	1	0	6	16	12	1	1	0	1	0	1	0	0	0	0	1	0	0	0	1	0	0
Trichlorfon	ClC(Cl)(C(O)P(OC)(OC)=O)Cl	C4H8Cl3O4P	+H	4.37	135.96	256.93	257.44	12.87	12.62	21.56	14.64	39.72	0.63	1.08	0.73	3.31	20	12	19	11	1	12	0	0	0	3	0.158	1	0	0	8	4	0	4	1	0	0	3	0	0	0	0	3	0	0	0	0	0	0
Dimetachlor	ClCC(N(CCOC)C1=C(C)C=CC=C1C)=O	C13H18ClNO2	+H	9.17	151.68	256.11	255.77	7.31	21.1	35.03	22.63	39.78	0.6	1	0.65	2.34	35	17	35	17	7	21	0.353	1	1	4	0.114	1	0	6	18	13	1	2	0	0	0	1	0	0	0	0	1	0	0	0	1	0	0
Imidacloprid	O=[N+]([O-])NC1=NCCN1CC2=CC=C(N=C2)Cl	C9H10ClN5O2	+H	3.93	153.91	256.06	255.69	9.47	17.49	28.14	18.08	46.11	0.65	1.04	0.67	2.71	27	17	28	18	9	24	0.333	2	2	4	0.143	3	0	6	10	9	5	2	0	0	0	1	0	0	0	0	1	0	0	1	1	0	0
Propyzamide	ClC1=CC(C(NC(C)(C)C#C)=O)=CC(Cl)=C1	C12H11NOCl2	+H	10.27	157.7	256.029	256.14	9.49	18.49	27.38	19.74	42.14	0.68	1.01	0.73	2.63	27	16	27	16	8	22	0.375	1	1	2	0.074	1	1	6	11	12	1	1	0	0	0	2	0	0	0	0	2	0	0	0	1	0	0
Sulfathiazole	NC1=CC=C(S(=O)(NC2=NC=CS2)=O)C=C1	C9H9N3O2S2	+H	2.02	151.7	256.021	255.35	10.21	16.97	25.76	18.51	43.25	0.68	1.03	0.74	2.7	25	16	26	17	13	24.5	0.647	2	2	3	0.115	2	0	11	9	9	3	2	0	2	0	0	0	0	0	0	0	0	0	1	1	0	0
Ketoprofen	OC(C(C1=CC(C(C2=CC=CC=C2)=O)=CC=C1)C)=O	C16H14O3	+H	9.45	158.08	255.102	254.3	7.71	21.72	33.17	22.69	49.67	0.66	1.01	0.69	2.61	33	19	34	20	14	28	0.6	2	2	4	0.118	2	0	12	14	16	0	3	0	0	0	0	0	0	0	0	0	0	0	0	2	0	0
Fluroxypyr	ClC(C(OCC(O)=O)=NC(F)=C1Cl)=C1N	C7H5Cl2FN2O3	+H	6.54	140.69	254.973	255.04	12.75	13.83	22	14.31	51.22	0.69	1.1	0.72	3.41	20	15	20	15	7	19	0.4	1	1	3	0.15	1	0	6	5	7	2	3	0	0	1	2	0	0	0	0	3	0	0	0	1	0	0
Sulfamethoxazole	O=S(NC1=NOC(C)=C1)(C(C=C2)=CC=C2N)=O	C10H11N3O3S	+H	3.73	152.61	254.059	253.31	9.05	18	28.9	19.07	46.58	0.64	1.03	0.68	2.74	28	17	29	18	13	25.5	0.611	2	2	3	0.103	2	0	11	11	10	3	3	0	1	0	0	0	0	0	0	0	0	0	1	1	0	0
10,11-Epoxycarbamazepine	O=C(N)N1C2=CC=CC=C2C3OC3C4=CC=CC=C14	C15H12N2O2	+H	6.31	151.47	253.097	252.29	8.14	21	31.28	21.73	43.5	0.68	1.01	0.7	2.29	31	19	34	22	13	29	0.545	4	11	0	0	1	0	12	12	15	2	2	0	0	0	0	0	0	0	0	0	1	0	0	2	1	1
Thiacloprid	ClC1=NC=C(C=C1)CN2/C(SCC2)=N/C#N	C10H9ClN4S	+H	5.32	156.97	253.031	252.75	10.11	17.56	25.46	18.81	37.94	0.7	1.02	0.75	2.37	25	16	26	17	8	23	0.353	2	2	2	0.077	1	1	6	9	10	4	0	0	1	0	1	0	0	0	0	1	0	0	1	1	0	0
Prosulfocarb	O=C(N(CCC)CCC)SCC1=CC=CC=C1	C14H21NOS	+H	12.87	157.93	252.142	251.43	6.62	22.57	37.34	24.72	35.67	0.59	0.98	0.65	2.1	38	17	38	17	7	21	0.353	1	1	7	0.184	1	0	6	21	14	1	1	0	1	0	0	0	0	0	0	0	0	0	0	1	0	0
Gemfibrozil	O=C(C(C)(C)CCCOC1=C(C)C=CC(C)=C1)O	C15H22O3	+H	12.78	152.1	251.164	250.37	6.26	23.11	39.7	24.74	42.92	0.58	0.99	0.62	2.38	40	18	40	18	7	22	0.333	1	1	6	0.15	1	0	6	22	15	0	3	0	0	0	0	0	0	0	0	0	0	0	0	1	0	0
Sulfadiazine	NC1=CC=C(S(=O)(NC2=NC=CC=N2)=O)C=C1	C10H10N4O2S	+H	1.77	151.96	251.06	250.31	9.27	17.88	27.79	18.86	46.42	0.66	1.03	0.7	2.73	27	17	28	18	14	26	0.667	2	2	3	0.107	2	0	12	10	10	4	2	0	1	0	0	0	0	0	0	0	0	0	0	2	0	0
bk-DMBDP (Dipentylone)	O=C(C1=CC2=C(C=C1)OCO2)C(N(C)C)CCC	C14H19NO3	+H	4.28	159.06	250.144	249.34	6.74	21.91	37.04	23.22	40.5	0.59	1	0.63	2.25	37	18	38	19	7	23	0.316	2	3	5	0.132	1	0	6	19	14	1	3	0	0	0	0	0	0	0	0	0	0	0	1	1	0	0
Ephylone (N-ethyl-Pentilone)	CCCC(NCC)C(C1=CC=C(OCO2)C2=C1)=O	C14H19NO3	+H	4.48	160.18	250.144	249.34	6.74	21.91	37.04	23.22	40.5	0.59	1	0.63	2.25	37	18	38	19	7	23	0.316	2	3	6	0.158	1	0	6	19	14	1	3	0	0	0	0	0	0	0	0	0	0	0	1	1	0	0
Sulfapyridine	O=S(NC1=CC=CC=N1)(C(C=C2)=CC=C2N)=O	C11H11N3O2S	+H	2.24	152.7	250.064	249.32	8.9	18.48	28.57	19.62	45.42	0.66	1.02	0.7	2.67	28	17	29	18	14	26	0.667	2	2	3	0.103	2	0	12	11	11	3	2	0	1	0	0	0	0	0	0	0	0	0	0	2	0	0
Clothianidin	C/N=C(N[N+]([O-])=O)/NCC(S1)=CN=C1Cl	C6H8ClN5O2S	+H	3.93	151.65	250.016	249.71	10.86	14.98	24.33	15.97	43.44	0.65	1.06	0.69	2.9	23	15	23	15	8	20.5	0.333	1	1	5	0.217	3	0	5	8	6	5	2	0	1	0	1	0	0	0	0	1	0	0	1	0	0	0
Dapsone	O=S(C1=CC=C(C=C1)N)(C2=CC=C(C=C2)N)=O	C12H12N2O2S	+H	2.84	152.42	249.069	248.33	8.56	19.09	29.35	20.38	45.58	0.66	1.01	0.7	2.68	29	17	30	18	14	26	0.667	2	2	2	0.067	2	0	12	12	12	2	2	0	1	0	0	0	0	0	0	0	0	0	0	2	0	0
Linuron	CON(C)C(NC1=CC(Cl)=C(Cl)C=C1)=O	C9H10Cl2N2O2	+H	9.65	151.01	249.019	249.11	9.96	16.4	25.92	17.44	39.89	0.66	1.04	0.7	2.66	25	15	25	15	7	19	0.4	1	1	2	0.08	1	0	6	10	9	2	2	0	0	0	2	0	0	0	0	2	0	0	0	1	0	0
Methoxetamine	O=C1C(C2=CC=CC(OC)=C2)(NCC)CCCC1	C15H21NO2	+H	4.24	159.48	248.165	247.37	6.34	23	38.59	24.53	38.75	0.59	0.99	0.63	2.15	39	18	40	19	7	23	0.316	2	2	4	0.1	1	0	6	21	15	1	2	0	0	0	0	0	0	0	0	0	0	0	0	2	0	0
Florfenicol amine	FC[C@H]([C@@H](C(C=C1)=CC=C1S(=O)(C)=O)O)N([H])[H]	C10H14FNO3S	+H	0.74	164.18	248.075	247.32	8.24	17.91	30.86	19.28	50.42	0.6	1.03	0.64	3.15	30	16	30	16	8	21	0.375	1	1	3	0.1	2	0	6	14	10	1	3	0	1	1	0	0	0	0	0	1	0	0	0	1	0	0
5-MeO-MiPT	COC1=CC=C(C2=C1)NC=C2CCN(C(C)C)C	C15H22N2O	+H	3.25	158.29	247.18	246.39	6.16	23.48	39.37	25.08	35	0.59	0.98	0.63	1.94	40	18	41	19	10	24	0.526	2	3	5	0.122	0	0	10	22	15	2	1	0	0	0	0	0	0	0	0	0	0	0	1	1	0	0
Benzophenone-2	OC1=CC(O)=C(C(C2=C(O)C=C(O)C=C2)=O)C=C1	C13H10O5	+H	6.55	152	247.06	246.23	8.79	18.55	29.05	19.08	54.67	0.66	1.04	0.68	3.04	28	18	29	19	13	26	0.632	2	2	2	0.069	1	0	12	10	13	0	5	0	0	0	0	0	0	0	0	0	0	0	0	2	0	0
Oxydemeton-methyl	O=P(OC)(OC)SCCS(CC)=O	C6H15O4PS2	+H	2.8	141.78	247.022	246.32	8.8	15.89	28.51	18.89	35.36	0.57	1.02	0.67	2.72	28	13	27	12	2	14	0	0	0	7	0.259	2	0	0	15	6	0	4	1	2	0	0	0	0	0	0	0	0	0	0	0	0	0
4-Acetamidoantipyrin	O=C1N(C2=CC=CC=C2)N(C)C(C)=C1N([H])C(C)=O	C13H15N3O2	+H	3.01	154.06	246.124	245.31	7.43	20.59	33.26	21.49	44.83	0.62	1.01	0.65	2.49	33	18	34	19	9	25	0.316	2	2	2	0.059	3	0	6	15	13	3	2	0	0	0	0	0	0	0	0	0	0	0	1	1	0	0
Cyanophos	S=P(OC)(OC)OC1=CC=C(C#N)C=C1	C9H10NO3PS	+H	8.79	148.63	244.019	243.24	9.73	16.49	25.55	18.51	38.81	0.66	1.02	0.74	2.59	25	15	25	15	8	21	0.4	1	1	4	0.16	1	1	6	10	9	1	3	1	1	0	0	0	0	0	0	0	0	0	0	1	0	0
Terbutryn	CC(C)(C)NC1=NC(SC)=NC(NCC)=N1	C10H19N5S	+H	9.87	160.48	242.143	241.41	6.9	20.24	34.77	22.01	33.58	0.58	0.99	0.63	2.1	35	16	35	16	6	19	0.375	1	1	5	0.143	0	0	6	19	10	5	0	0	1	0	0	0	0	0	0	0	0	0	0	1	0	0
Mefenamic acid	O=C(C1=CC=CC=C1NC2=C(C)C(C)=CC=C2)O	C15H15NO2	+H	12.61	153.25	242.118	241.31	7.31	21.2	32.94	22.24	43.5	0.64	1	0.67	2.42	33	18	34	19	13	26	0.632	2	2	3	0.088	1	0	12	15	15	1	2	0	0	0	0	0	0	0	0	0	0	0	0	2	0	0
Ethiofencarb sulfoxide	O=S(CC)CC1=CC=CC=C1OC(N([H])C)=O	C11H15NO3S	+H	3.99	146.54	242.085	241.34	7.79	18.8	31.35	20.35	41.22	0.61	1.01	0.66	2.58	31	16	31	16	8	21	0.375	1	1	5	0.161	2	0	6	15	11	1	3	0	1	0	0	0	0	0	0	0	0	0	0	1	0	0
Methiocarb sulfoxide	O=S(C)C(C(C)=C1)=C(C)C=C1OC(N([H])C)=O	C11H15NO3S	+H	4.39	156.88	242.085	241.34	7.79	18.8	31.35	20.35	41.56	0.61	1.01	0.66	2.6	31	16	31	16	8	21	0.375	1	1	3	0.097	2	0	6	15	11	1	3	0	1	0	0	0	0	0	0	0	0	0	0	1	0	0
Cyanazine	ClC1=NC(NCC)=NC(NC(C)(C)C#N)=N1	C9H13ClN6	+H	6.73	155.79	241.096	240.73	8.3	18.06	29.47	18.94	40.36	0.62	1.02	0.65	2.52	29	16	29	16	7	21	0.375	1	1	4	0.138	0	1	6	13	9	6	0	0	0	0	1	0	0	0	0	1	0	0	0	1	0	0
Bentazone	O=S(N(C(C)C)C1=O)(NC2=C1C=CC=C2)=O	C10H12N2O3S	+H	7.01	145.63	241.064	240.31	8.58	17.6	28.68	18.83	44.75	0.63	1.02	0.67	2.8	28	16	29	17	9	23	0.353	2	3	1	0.034	3	0	6	12	10	2	3	0	1	0	0	0	0	0	0	0	0	0	0	2	0	0
Proscaline (4-propoxy-3,5-dimethoxyphenethylamine)	NCCC1=CC(OC)=C(OCCC)C(OC)=C1	C13H21NO3	+H	5.11	169.78	240.159	239.35	6.3	21.51	37.92	22.98	37.17	0.57	1	0.6	2.19	38	17	38	17	6	20	0.353	1	1	7	0.184	0	0	6	21	13	1	3	0	0	0	0	0	0	0	0	0	0	0	0	1	0	0
Salbutamol	OC(C(C=C1)=CC(CO)=C1O)CNC(C)(C)C	C13H21NO3	+H	1.41	159.93	240.159	239.35	6.3	21.51	37.92	22.98	43.08	0.57	1	0.6	2.53	38	17	38	17	6	20	0.353	1	1	5	0.132	0	0	6	21	13	1	3	0	0	0	0	0	0	0	0	0	0	0	0	1	0	0
4-chloro-N-ethyl-Pentedrone	O=C(C(CCC)NCC)C1=CC=C(Cl)C=C1	C13H18ClNO	+H	6.16	157.38	240.115	239.77	7.05	20.59	33.71	22.17	36.44	0.61	0.99	0.65	2.28	34	16	34	16	7	20	0.375	1	1	6	0.176	1	0	6	18	13	1	1	0	0	0	1	0	0	0	0	1	0	0	0	1	0	0
Clomazone	O=C1N(CC2=C(Cl)C=CC=C2)OCC1(C)C	C12H14ClNO2	+H	9.43	146.72	240.079	239.72	7.99	18.9	30.27	20.1	37.86	0.63	1.01	0.67	2.37	30	16	31	17	7	21	0.353	2	2	2	0.065	1	0	6	14	12	1	2	0	0	0	1	0	0	0	0	1	0	0	1	1	0	0
Pirimicarb	CN(C)C(OC1=C(C)C(C)=NC(N(C)C)=N1)=O	C11H18N4O2	+H	6.22	156.23	239.15	238.33	6.81	20.18	35.25	21.26	40.83	0.58	1.01	0.61	2.4	35	17	35	17	7	21	0.353	1	1	3	0.086	1	0	6	18	11	4	2	0	0	0	0	0	0	0	0	0	0	0	0	1	0	0
4-Fluoro-IPV (4-fluoro-N-Isopropyl-Pentedrone)	FC1=CC=C(C(C(CCC)NC(C)C)=O)C=C1	C14H20FNO	+H	5.08	157.16	238.16	237.35	6.41	21.59	36.78	23.01	42.17	0.58	0.99	0.62	2.48	37	17	37	17	7	21	0.353	1	1	6	0.162	1	0	6	20	14	1	1	0	0	1	0	0	0	0	0	1	0	0	0	1	0	0
alfa-PVT (α-Pyrrolidinopentiothiophenone)	O=C(C(CCC)N1CCCC1)C2=CC=CS2	C13H19NOS	+H	3.45	154.28	238.126	237.4	6.78	20.97	34.46	22.96	32.5	0.6	0.98	0.66	2.03	35	16	36	17	6	20.5	0.294	2	2	5	0.139	1	0	5	19	13	1	1	0	1	0	0	0	0	0	0	0	0	0	2	0	0	0
Carbofuran-3-OH	OC1C(C)(C)OC2=C1C=CC=C2OC(N([H])C)=O	C12H15NO4	+H	4.65	149.06	238.107	237.28	7.41	19.23	32.6	20.15	43.75	0.6	1.02	0.63	2.57	32	17	33	18	7	22	0.333	2	3	2	0.061	1	0	6	15	12	1	4	0	0	0	0	0	0	0	0	0	0	0	1	1	0	0
4-chloro-α-PPP	ClC1=CC=C(C=C1)C(C(N2CCCC2)C)=O	C13H16ClNO	+H	4.02	154.4	238.099	237.75	7.43	19.99	31.82	21.41	35.44	0.62	0.99	0.67	2.22	32	16	33	17	7	21	0.353	2	2	3	0.091	1	0	6	16	13	1	1	0	0	0	1	0	0	0	0	1	0	0	1	1	0	0
Ketamine	ClC1=C(C=CC=C1)C(C2=O)(CCCC2)NC	C13H16ClNO	+H	3.63	148.84	238.099	237.75	7.43	19.99	31.82	21.41	35.86	0.62	0.99	0.67	2.24	32	16	33	17	7	21	0.353	2	2	2	0.061	1	0	6	16	13	1	1	0	0	0	1	0	0	0	0	1	0	0	0	2	0	0
Dicrotophos	O=P(OC)(OC)O/C(C)=C/C(N(C)C)=O	C8H16NO5P	+H	3.81	147.52	238.084	237.22	7.65	17.22	31.78	19.05	42.64	0.56	1.03	0.61	2.84	31	15	30	14	3	17	0	0	0	5	0.167	3	0	0	16	8	1	5	1	0	0	0	0	0	0	0	0	0	0	0	0	0	0
Carbamazepine	NC(N1C2=C(C=CC3=CC=CC=C13)C=CC=C2)=O	C15H12N2O	+H	7.95	149.11	237.102	236.29	7.88	20.49	29.95	21.27	41.33	0.68	1	0.71	2.3	30	18	32	20	14	28	0.6	3	6	0	0	2	0	12	12	15	2	1	0	0	0	0	0	0	0	0	0	0	0	0	2	1	0
MDP2P glycidate (3,4-Methylenedioxyphenylpropan-2-one glycidate)	O=C(OC)C1(C)C(C2=CC(OCO3)=C3C=C2)O1	C12H12O5	+H	8.6	146.08	237.076	236.24	8.15	18.15	29.94	18.84	41.75	0.63	1.03	0.65	2.46	29	17	31	19	7	23	0.316	3	4	3	0.097	1	0	6	12	12	0	5	0	0	0	0	0	0	0	0	0	1	0	1	1	0	0
Pentylone	CNC(CCC)C(C(C=C1)=CC2=C1OCO2)=O	C13H17NO3	+H	4.19	155.92	236.128	235.31	6.92	20.31	34.15	21.46	39	0.6	1	0.63	2.29	34	17	35	18	7	22	0.333	2	3	5	0.143	1	0	6	17	13	1	3	0	0	0	0	0	0	0	0	0	0	0	1	1	0	0
Pentylone (methylenedioxypentedrone)	O=C(C(CCC)NC)C1=CC(OCO2)=C2C=C1	C13H17NO3	+H	4.22	156.01	236.128	235.31	6.92	20.31	34.15	21.46	39	0.6	1	0.63	2.29	34	17	35	18	7	22	0.333	2	3	5	0.143	1	0	6	17	13	1	3	0	0	0	0	0	0	0	0	0	0	0	1	1	0	0
Lidocaine	O=C(CN(CC)CC)NC1=C(C)C=CC=C1C	C14H22N2O	+H	3	158.92	235.18	234.38	6.01	22.48	38.37	24.08	36.67	0.58	0.98	0.62	2.16	39	17	39	17	7	21	0.353	1	1	5	0.128	1	0	6	22	14	2	1	0	0	0	0	0	0	0	0	0	0	0	0	1	0	0
Chinomethionate	O=C1SC2=NC(C=C(C)C=C3)=C3N=C2S1	C10H6N2OS2	+H	13.02	142.67	234.999	234.32	11.16	15.87	21.45	17.28	34.67	0.76	1.02	0.82	2.31	21	15	23	17	12	23.5	0.647	3	6	0	0	1	0	11	6	10	2	1	0	2	0	0	0	0	0	0	0	0	0	1	2	0	0
Cimbuterol	OC(C(C=C1)=CC(C#N)=C1N([H])[H])CN([H])C(C)(C)C	C13H19N3O	+H	1.77	162.84	234.16	233.35	6.48	21.28	35.7	22.56	42.08	0.59	0.99	0.63	2.48	36	17	36	17	7	22	0.353	1	1	4	0.111	0	1	6	19	13	3	1	0	0	0	0	0	0	0	0	0	0	0	0	1	0	0
Nalidixic Acid	O=C1C2=C(N=C(C)C=C2)N(C=C1C(O)=O)CC	C12H12N2O3	+H	7.09	145.76	233.092	232.26	8.01	18.51	29.6	19.18	46.5	0.64	1.02	0.66	2.74	29	17	30	18	9	24	0.333	2	3	2	0.067	3	0	6	12	12	2	3	0	0	0	0	0	0	0	0	0	0	0	0	2	0	0
Diuron	O=C(NC1=CC(Cl)=C(Cl)C=C1)N(C)C	C9H10N2OCl2	+H	8.76	148.38	233.024	233.11	9.71	15.89	24.6	16.99	36.39	0.66	1.02	0.71	2.6	24	14	24	14	7	18	0.429	1	1	1	0.042	1	0	6	10	9	2	1	0	0	0	2	0	0	0	0	2	0	0	0	1	0	0
α-PVP	O=C(C1=CC=CC=C1)C(CCC)N2CCCC2	C15H21NO	+H	4.97	156.19	232.17	231.37	6.09	22.48	37.27	24.07	34.67	0.59	0.98	0.63	2.04	38	17	39	18	7	22	0.333	2	2	5	0.128	1	0	6	21	15	1	1	0	0	0	0	0	0	0	0	0	0	0	1	1	0	0
4-formylaminoantipyrine	O=C1N(C2=CC=CC=C2)N(C)C(C)=C1N([H])C=O	C12H13N3O2	+H	2.89	147.56	232.108	231.28	7.71	18.99	30.38	19.73	43.17	0.63	1.01	0.66	2.54	30	17	31	18	9	24	0.333	2	2	2	0.065	3	0	6	13	12	3	2	0	0	0	0	0	0	0	0	0	0	0	1	1	0	0
Naproxen	O=C([C@@H](C)C1=CC(C=C2)=C(C=C1)C=C2OC)O	C14H14O3	+H	9.75	151.1	231.102	230.28	7.43	19.72	31.17	20.69	42.17	0.64	1.01	0.67	2.48	31	17	32	18	12	24.5	0.611	2	3	3	0.094	1	0	11	14	14	0	3	0	0	0	0	0	0	0	0	0	0	0	0	2	0	0
Propazine	ClC1=NC(NC(C)C)=NC(NC(C)C)=N1	C9H16ClN5	+H	9.72	155.5	230.117	229.75	7.41	18.26	31.13	19.45	33.78	0.59	1	0.63	2.25	31	15	31	15	6	18	0.4	1	1	4	0.129	0	0	6	16	9	5	0	0	0	0	1	0	0	0	0	1	0	0	0	1	0	0
Terbuthylazine	ClC1=NC(NCC)=NC(NC(C)(C)C)=N1	C9H16ClN5	+H	9.96	153.99	230.117	229.75	7.41	18.26	31.13	19.45	33.86	0.59	1	0.63	2.26	31	15	31	15	6	18	0.4	1	1	4	0.129	0	0	6	16	9	5	0	0	0	0	1	0	0	0	0	1	0	0	0	1	0	0
Dimethoate	S=P(OC)(OC)SCC(NC)=O	C5H12NO3PS2	+H	4.42	140.58	230.007	229.29	9.55	14.17	24.51	16.91	31.97	0.59	1.02	0.7	2.66	24	12	23	11	2	13	0	0	0	5	0.217	2	0	0	12	5	1	3	1	2	0	0	0	0	0	0	0	0	0	0	0	0	0
Benzophenone-3	COC1=CC=C(C(C2=CC=CC=C2)=O)C(O)=C1	C14H12O3	+H	11.29	146.82	229.086	228.26	7.87	19.12	29.28	19.93	42.83	0.66	1.01	0.69	2.52	29	17	30	18	13	25	0.667	2	2	3	0.1	1	0	12	12	14	0	3	0	0	0	0	0	0	0	0	0	0	0	0	2	0	0
Terbumeton	CC(C)(C)NC1=NC(OC)=NC(NCC)=N1	C10H19N5O	+H	7.72	156.21	226.166	225.34	6.44	19.67	35.02	20.81	35.25	0.56	1	0.59	2.2	35	16	35	16	6	19	0.375	1	1	5	0.143	0	0	6	19	10	5	1	0	0	0	0	0	0	0	0	0	0	0	0	1	0	0
Terbutaline	OC(CNC(C)(C)C)C1=CC(O)=CC(O)=C1	C12H19NO3	+H	1.33	155.27	226.144	225.32	6.44	19.91	35.04	21.22	41.58	0.57	1	0.61	2.6	35	16	35	16	6	19	0.375	1	1	4	0.114	0	0	6	19	12	1	3	0	0	0	0	0	0	0	0	0	0	0	0	1	0	0
Cyprodinil	CC1=CC(C2CC2)=NC(NC3=CC=CC=C3)=N1	C14H15N3	+H	10.92	153.59	226.134	225.32	7.04	20.57	31.61	21.59	33.5	0.64	0.99	0.67	1.97	32	17	34	19	12	25	0.632	3	3	3	0.088	0	0	12	15	14	3	0	0	0	0	0	0	0	0	0	0	1	0	0	2	0	0
Furazolidone	O=C1OCCN1/N=C/C2=CC=C([N+]([O-])=O)O2	C8H7N3O5	+H	2.77	146.88	226.046	225.18	9.79	14.74	24.71	14.81	49	0.64	1.07	0.64	3.06	23	16	24	17	9	23.5	0.294	2	2	3	0.125	4	0	5	7	8	3	5	0	0	0	0	0	0	0	0	0	0	0	2	0	0	0
Mevinphos 1	O=P(OC)(OC)O/C(C)=C/C(OC)=O	C7H13O6P	+H	4.63	136.8	225.052	224.17	8.3	15.14	28.12	16.74	42.14	0.56	1.04	0.62	3.01	27	14	26	13	3	16	0	0	0	6	0.231	3	0	0	13	7	0	6	1	0	0	0	0	0	0	0	0	0	0	0	0	0	0
Mevinphos 2	O=P(OC)(OC)O/C(C)=C\C(OC)=O	C7H13O6P	+H	5.59	135.78	225.052	224.17	8.3	15.14	28.12	16.74	42.14	0.56	1.04	0.62	3.01	27	14	26	13	3	16	0	0	0	6	0.231	3	0	0	13	7	0	6	1	0	0	0	0	0	0	0	0	0	0	0	0	0	0
4-fluoro-N-ethyl-Pentedrone	O=C(C(CCC)NCC)C1=CC=C(F)C=C1	C13H18FNO	+H	4.71	152.02	224.145	223.32	6.57	20	33.89	21.25	40.33	0.59	1	0.63	2.52	34	16	34	16	7	20	0.375	1	1	6	0.176	1	0	6	18	13	1	1	0	0	1	0	0	0	0	0	1	0	0	0	1	0	0
Mepanipyrim	CC#CC1=NC(NC2=CC=CC=C2)=NC(C)=C1	C14H13N3	+H	10.72	152.76	224.118	223.3	7.44	19.97	29.72	20.82	36.17	0.67	0.99	0.69	2.13	30	17	31	18	13	26	0.667	2	2	2	0.065	0	1	12	13	14	3	0	0	0	0	0	0	0	0	0	0	0	0	0	2	0	0
Norketamine	ClC1=CC=CC=C1C2(CCCCC2=O)N([H])[H]	C12H14ClNO	+H	3.59	146.89	224.084	223.72	7.71	18.39	28.94	19.65	35.36	0.63	1	0.68	2.36	29	15	30	16	7	20	0.375	2	2	1	0.033	1	0	6	14	12	1	1	0	0	0	1	0	0	0	0	1	0	0	0	2	0	0
Monocrotophos	O=P(OC)(OC)O/C(C)=C/C(NC)=O	C7H14NO5P	+H	3.32	145.86	224.068	223.19	7.97	15.62	28.9	17.29	41.14	0.56	1.03	0.62	2.94	28	14	27	13	3	16	0	0	0	5	0.185	3	0	0	14	7	1	5	1	0	0	0	0	0	0	0	0	0	0	0	0	0	0
Acetamiprid	C/C(N(CC1=CN=C(Cl)C=C1)C)=N\C#N	C10H11N4Cl	+H	4.61	152.21	223.075	222.7	8.57	17.07	26.27	17.93	37.11	0.66	1.01	0.69	2.47	26	15	26	15	8	21	0.4	1	1	3	0.115	1	1	6	11	10	4	0	0	0	0	1	0	0	0	0	1	0	0	0	1	0	0
2-Fluoro-Ketamine	FC1=C(C=CC=C1)C(C2=O)(CCCC2)NC	C13H16FNO	+H	3.01	146.27	222.129	221.3	6.92	19.4	32.01	20.49	39.75	0.61	1	0.64	2.48	32	16	33	17	7	21	0.353	2	2	2	0.061	1	0	6	16	13	1	1	0	0	1	0	0	0	0	0	1	0	0	0	2	0	0
bk-MDDMA	CN(C)C(C)C(C1=CC(OCO2)=C2C=C1)=O	C12H15NO3	+H	2.16	149.49	222.112	221.28	7.14	18.71	31.27	19.7	37.5	0.6	1.01	0.64	2.34	31	16	32	17	7	21	0.353	2	3	3	0.094	1	0	6	15	12	1	3	0	0	0	0	0	0	0	0	0	0	0	1	1	0	0
Butylone	CCC(NC)C(C1=CC=C(OCO2)C2=C1)=O	C12H15NO3	+H	2.96	151.22	222.112	221.28	7.14	18.71	31.27	19.7	37.5	0.6	1.01	0.64	2.34	31	16	32	17	7	21	0.353	2	3	4	0.125	1	0	6	15	12	1	3	0	0	0	0	0	0	0	0	0	0	0	1	1	0	0
Carbofuran	O=C(NC)OC1=CC=CC2=C1OC(C)(C)C2	C12H15NO3	+H	7.27	147.47	222.112	221.28	7.14	18.71	31.27	19.7	37.92	0.6	1.01	0.64	2.37	31	16	32	17	7	21	0.353	2	3	2	0.063	1	0	6	15	12	1	3	0	0	0	0	0	0	0	0	0	0	0	1	1	0	0
Dimethylone (bk-MDDMA)	O=C(C(C)N(C)C)C1=CC(OCO2)=C2C=C1	C12H15NO3	+H	2.18	149.28	222.112	221.28	7.14	18.71	31.27	19.7	37.5	0.6	1.01	0.64	2.34	31	16	32	17	7	21	0.353	2	3	3	0.094	1	0	6	15	12	1	3	0	0	0	0	0	0	0	0	0	0	0	1	1	0	0
Ethylone	CC(NCC)C(C1=CC=C(OCO2)C2=C1)=O	C12H15NO3	+H	2.45	150.94	222.112	221.28	7.14	18.71	31.27	19.7	37.5	0.6	1.01	0.64	2.34	31	16	32	17	7	21	0.353	2	3	4	0.125	1	0	6	15	12	1	3	0	0	0	0	0	0	0	0	0	0	0	1	1	0	0
Methabenzthiazuron	O=C(NC)N(C)C1=NC2=C(C=CC=C2)S1	C10H11N3OS	+H	8.41	142.2	222.07	221.31	8.51	16.97	26.24	18.16	35	0.65	1.01	0.7	2.33	26	15	27	16	11	22	0.625	2	3	1	0.037	1	0	10	11	10	3	1	0	1	0	0	0	0	0	0	0	0	0	1	1	0	0
Chloridazon	NC(C=NN1C2=CC=CC=C2)=C(Cl)C1=O	C10H8N3OCl	+H	4.53	142.11	222.043	221.66	9.64	15.99	23.61	16.61	38.78	0.7	1.03	0.72	2.59	23	15	24	16	9	22	0.375	2	2	1	0.042	3	0	6	8	10	3	1	0	0	0	1	0	0	0	0	1	0	0	0	2	0	0
Xylazine	CC1=C(C(C)=CC=C1)NC2=NCCCS2	C12H16N2S	+H	3.67	148.72	221.111	220.37	7.11	19.26	30.47	20.99	28.5	0.62	0.98	0.68	1.9	31	15	32	16	7	20	0.375	2	2	2	0.063	1	0	6	16	12	2	0	0	1	0	0	0	0	0	0	0	0	0	0	2	0	0
Dichlorvos	Cl/C(Cl)=C/OP(OC)(OC)=O	C4H7Cl2O4P	+H	7.01	133.43	220.953	220.98	12.28	11.32	19.35	13.02	34.19	0.63	1.07	0.72	3.11	18	11	17	10	2	12	0	0	0	4	0.235	2	0	0	7	4	0	4	1	0	0	2	0	0	0	0	2	0	0	0	0	0	0
4-MEAP (4-Methyl-N-ethyl-Pentedrone)	CCCC(NCC)C(C1=CC=C(C)C=C1)=O	C14H21NO	+H	5.76	155.95	220.17	219.36	5.93	21.48	36.27	23.07	34.33	0.58	0.98	0.62	2.15	37	16	37	16	7	20	0.375	1	1	6	0.162	1	0	6	21	14	1	1	0	0	0	0	0	0	0	0	0	0	0	0	1	0	0
N-ethyl-Hexedrone	CCCCC(NCC)C(C1=CC=CC=C1)=O	C14H21NO	+H	5.59	155.83	220.17	219.36	5.93	21.48	36.27	23.07	34.17	0.58	0.98	0.62	2.14	37	16	37	16	7	20	0.375	1	1	7	0.189	1	0	6	21	14	1	1	0	0	0	0	0	0	0	0	0	0	0	0	1	0	0
Cimaterol	OC(CNC(C)C)C(C=C1)=CC(C#N)=C1N	C12H17N3O	+H	1.23	158.64	220.144	219.32	6.65	19.68	32.82	20.8	40.17	0.6	0.99	0.63	2.51	33	16	33	16	7	21	0.375	1	1	4	0.121	0	1	6	17	12	3	1	0	0	0	0	0	0	0	0	0	0	0	0	1	0	0
Primidone	O=C(C1(CC)C2=CC=CC=C2)NCNC1=O	C12H14N2O2	+H	4.67	147.25	219.113	218.28	7.28	18.6	30.16	19.49	40.25	0.62	1.01	0.65	2.52	30	16	31	17	8	22	0.353	2	2	2	0.065	2	0	6	14	12	2	2	0	0	0	0	0	0	0	0	0	0	0	0	2	0	0
4'-MePPP	CC1=CC=C(C(C(C)N2CCCC2)=O)C=C1	C14H19NO	+H	3.77	152.79	218.154	217.34	6.21	20.89	34.38	22.31	33.33	0.6	0.98	0.64	2.08	35	16	36	17	7	21	0.353	2	2	3	0.083	1	0	6	19	14	1	1	0	0	0	0	0	0	0	0	0	0	0	1	1	0	0
Ethoxyquin	CCOC1=CC2=C(NC(C)(C=C2C)C)C=C1	C14H19NO	+H	8.64	154.45	218.154	217.34	6.21	20.89	34.38	22.31	31.42	0.6	0.98	0.64	1.96	35	16	36	17	7	21	0.353	2	3	2	0.056	1	0	6	19	14	1	1	0	0	0	0	0	0	0	0	0	0	0	0	2	0	0
Pymethrozine	O=C(NN=C(C)C1)N1/N=C/C2=CC=CN=C2	C10H11N5O	+H	1.73	152.5	218.104	217.26	8.05	17.27	27.49	17.77	39	0.64	1.02	0.66	2.44	27	16	28	17	9	23	0.353	2	2	2	0.071	3	0	6	11	10	5	1	0	0	0	0	0	0	0	0	0	0	0	0	2	0	0
Propanil	ClC(C=C(C=C1)NC(CC)=O)=C1Cl	C9H9NOCl2	+H	9.69	144.97	218.013	218.09	9.91	14.9	22.49	15.98	33.89	0.68	1.02	0.73	2.61	22	13	22	13	7	17	0.462	1	1	2	0.091	1	0	6	9	9	1	1	0	0	0	2	0	0	0	0	2	0	0	0	1	0	0
Atrazine	ClC1=NC(NC(C)C)=NC(NCC)=N1	C8H14N5Cl	+H	8.47	149.26	216.101	215.72	7.7	16.66	28.25	17.69	31.94	0.59	1.01	0.63	2.28	28	14	28	14	6	17	0.429	1	1	4	0.143	0	0	6	14	8	5	0	0	0	0	1	0	0	0	0	1	0	0	0	1	0	0
Metribuzin	O=C(C(C(C)(C)C)=NN=C1SC)N1N	C8H14N4OS	+H	6.91	148	215.096	214.33	7.65	16.56	28.23	17.93	35.08	0.59	1.01	0.64	2.51	28	14	28	14	3	17	0	1	1	2	0.071	3	0	0	14	8	4	1	0	1	0	0	0	0	0	0	0	0	0	0	1	0	0
Sulfacetamide	CC(NS(=O)(C1=CC=C(N)C=C1)=O)=O	C8H10N2O3S	+H	1.44	141.21	215.048	214.27	8.93	15	24.8	16.07	43.42	0.63	1.03	0.67	3.1	24	14	24	14	9	20	0.429	1	1	2	0.083	3	0	6	10	8	2	3	0	1	0	0	0	0	0	0	0	0	0	0	1	0	0
clorprenaline	ClC1=CC=CC=C1C(CN([H])C(C)C)O	C11H16ClNO	+H	3.51	146.89	214.099	213.73	7.12	17.99	29.82	19.41	32.11	0.6	0.99	0.65	2.29	30	14	30	14	6	17	0.429	1	1	4	0.133	0	0	6	16	11	1	1	0	0	0	1	0	0	0	0	1	0	0	0	1	0	0
Omethoate	O=P(OC)(OC)SCC(NC)=O	C5H12NO4PS	+H	1.77	135.08	214.03	213.22	8.88	13.6	24.76	15.72	35.31	0.57	1.03	0.66	2.94	24	12	23	11	2	13	0	0	0	5	0.217	2	0	0	12	5	1	4	1	1	0	0	0	0	0	0	0	0	0	0	0	0	0
2-hydroxy-terbuthylazine	O=C1N=C(N([H])C(N([H])CC)=N1)N([H])C(C)(C)C	C9H17N5O	+H	4.31	153.11	212.151	211.31	6.6	18.07	32.14	19.05	36.25	0.56	1	0.6	2.42	32	15	32	15	3	18	0	1	1	4	0.125	3	0	0	17	9	5	1	0	0	0	0	0	0	0	0	0	0	0	0	1	0	0
Metaproterenol	OC(CNC(C)C)C1=CC(O)=CC(O)=C1	C11H17NO3	+H	0.93	150.12	212.128	211.29	6.6	18.31	32.15	19.46	39.67	0.57	1	0.61	2.64	32	15	32	15	6	18	0.4	1	1	4	0.125	0	0	6	17	11	1	3	0	0	0	0	0	0	0	0	0	0	0	0	1	0	0
Propachlor	ClCC(N(C(C)C)C1=CC=CC=C1)=O	C11H14ClNO	+H	8.78	142.9	212.084	211.71	7.56	17.39	27.94	18.65	33.28	0.62	1	0.67	2.38	28	14	28	14	7	18	0.429	1	1	2	0.071	1	0	6	14	11	1	1	0	0	0	1	0	0	0	0	1	0	0	0	1	0	0
4-Fluoro-Pentedrone	CCCC(NC)C(C1=CC=C(F)C=C1)=O	C12H16FNO	+H	4.43	148.41	210.129	209.29	6.75	18.4	31.01	19.49	38.83	0.59	1	0.63	2.59	31	15	31	15	7	19	0.4	1	1	5	0.161	1	0	6	16	12	1	1	0	0	1	0	0	0	0	0	1	0	0	0	1	0	0
Propoxur	CNC(OC1=C(OC(C)C)C=CC=C1)=O	C11H15NO3	+H	7.15	145.4	210.112	209.27	6.98	17.71	30.27	18.7	36.83	0.59	1.01	0.62	2.46	30	15	30	15	7	19	0.4	1	1	4	0.133	1	0	6	15	11	1	3	0	0	0	0	0	0	0	0	0	0	0	0	1	0	0
4-methoxy-N,N-Dimethylcathinone	CN(C)C(C)C(C1=CC=C(OC)C=C1)=O	C12H17NO2	+H	3.59	149.44	208.133	207.3	6.48	18.8	31.83	20.01	34.83	0.59	0.99	0.63	2.32	32	15	32	15	7	19	0.4	1	1	4	0.125	1	0	6	17	12	1	2	0	0	0	0	0	0	0	0	0	0	0	0	1	0	0
MBDB	CCC(CC(C=C1)=CC2=C1OCO2)N([H])C	C12H17NO2	+H	3.55	148.37	208.133	207.3	6.48	18.8	31.83	20.01	30.33	0.59	0.99	0.63	2.02	32	15	33	16	6	19	0.375	2	3	4	0.121	0	0	6	17	12	1	2	0	0	0	0	0	0	0	0	0	0	0	1	1	0	0
Promecarb	O=C(NC)OC1=CC(C(C)C)=CC(C)=C1	C12H17NO2	+H	10.17	150.39	208.133	207.3	6.48	18.8	31.83	20.01	35	0.59	0.99	0.63	2.33	32	15	32	15	7	19	0.4	1	1	3	0.094	1	0	6	17	12	1	2	0	0	0	0	0	0	0	0	0	0	0	0	1	0	0
Methylone	O=C(C(C)NC)C1=CC2=C(C=C1)OCO2	C11H13NO3	+H	2.06	147.08	208.097	207.25	7.4	17.12	28.39	17.94	36	0.61	1.01	0.64	2.4	28	15	29	16	7	20	0.375	2	3	3	0.103	1	0	6	13	11	1	3	0	0	0	0	0	0	0	0	0	0	0	1	1	0	0
Isoproturon	O=C(NC1=CC=C(C(C)C)C=C1)N(C)C	C12H18N2O	+H	8.71	151.9	207.149	206.32	6.25	19.28	32.6	20.56	33.83	0.58	0.99	0.62	2.26	33	15	33	15	7	19	0.4	1	1	2	0.061	1	0	6	18	12	2	1	0	0	0	0	0	0	0	0	0	0	0	0	1	0	0
Dichloran	NC1=C(Cl)C=C([N+]([O-])=O)C=C1Cl	C6H4Cl2N2O2	+H	8.73	132.54	206.972	207.02	12.94	11.61	17.27	12.16	38.89	0.73	1.08	0.76	3.24	16	12	16	12	8	17	0.5	1	1	1	0.063	2	0	6	4	6	2	2	0	0	0	2	0	0	0	0	2	0	0	0	1	0	0
N-ethyl-Pentedrone	O=C(C(CCC)NCC)C1=CC=CC=C1	C13H19NO	+H	4.27	150.11	206.154	205.33	6.04	19.89	33.38	21.31	32.67	0.58	0.98	0.63	2.18	34	15	34	15	7	19	0.4	1	1	6	0.176	1	0	6	19	13	1	1	0	0	0	0	0	0	0	0	0	0	0	0	1	0	0
Levamisole	[H][C@@]1(C2=CC=CC=C2)N=C3N(C1)CCS3	C11H12N2S	+H	1.93	143.51	205.079	204.32	7.86	17.06	25.7	18.47	26	0.66	0.99	0.71	1.86	26	14	28	16	7	20	0.375	3	4	1	0.036	1	0	6	12	11	2	0	0	1	0	0	0	0	0	0	0	0	0	2	1	0	1
6-EAPB (N-ethyl (6-(2-aminopropyl)benzofuran))	CC(NCC)CC1=CC(C=CO2)=C2C=C1	C13H17NO	+H	4.21	147.07	204.138	203.31	6.35	19.29	31.5	20.55	29.33	0.6	0.98	0.64	1.96	32	15	33	16	10	21	0.625	2	3	4	0.121	0	0	10	17	13	1	1	0	0	0	0	0	0	0	0	0	0	0	1	1	0	0
6-MBPB ((N-methyl (6-(2-aminobutyl)benzofuran))	CNC(CC)CC1=CC(C=CO2)=C2C=C1	C13H17NO	+H	5.21	150.27	204.138	203.31	6.35	19.29	31.5	20.55	29.33	0.6	0.98	0.64	1.96	32	15	33	16	10	21	0.625	2	3	4	0.121	0	0	10	17	13	1	1	0	0	0	0	0	0	0	0	0	0	0	1	1	0	0
4-Aminoantipyrine	O=C(N1C2=CC=CC=C2)C(N)=C(N1C)C	C11H13N3O	+H	2.22	142.48	204.113	203.27	7.26	17.48	28.05	18.28	35.67	0.62	1	0.65	2.38	28	15	29	16	8	21	0.375	2	2	1	0.034	2	0	6	13	11	3	1	0	0	0	0	0	0	0	0	0	0	0	1	1	0	0
Metamitron	O=C(C(C1=CC=CC=C1)=NN=C2C)N2N	C10H10N4O	+H	4.23	142.33	203.093	202.24	8.09	16.28	25.39	16.76	37.67	0.65	1.02	0.67	2.51	25	15	26	16	9	22	0.375	2	2	1	0.038	3	0	6	10	10	4	1	0	0	0	0	0	0	0	0	0	0	0	0	2	0	0
AMOZ	O=C(N(C1)N([H])[H])OC1CN2CCOCC2	C8H15N3O3	+H	0.64	143.68	202.119	201.26	6.94	16.1	29.59	16.95	34	0.56	1.02	0.58	2.43	29	14	30	15	1	16	0	2	2	2	0.067	1	0	0	15	8	3	3	0	0	0	0	0	0	0	0	0	0	0	1	1	0	0
Desethyl terbuthylazine	NC1=NC(Cl)=NC(NC(C)(C)C)=N1	C7H12N5Cl	+H	7.6	144.71	202.085	201.69	8.07	15.06	25.37	15.93	31.86	0.6	1.01	0.64	2.45	25	13	25	13	6	16	0.462	1	1	2	0.08	0	0	6	12	7	5	0	0	0	0	1	0	0	0	0	1	0	0	0	1	0	0
Simazine	ClC1=NC(NCC)=NC(NCC)=N1	C7H12ClN5	+H	7.01	143	202.085	201.69	8.07	15.06	25.37	15.93	30.11	0.6	1.01	0.64	2.32	25	13	25	13	6	16	0.462	1	1	4	0.16	0	0	6	12	7	5	0	0	0	0	1	0	0	0	0	1	0	0	0	1	0	0
Thiabendazole	C1(C2=CSC=N2)=NC3=CC=CC=C3N1	C10H7N3S	+H	3.27	137.44	202.043	201.27	9.58	15.27	21.15	16.19	29	0.73	1.01	0.77	2.07	21	14	23	16	15	23.5	0.938	3	4	1	0.043	0	0	15	7	10	3	0	0	1	0	0	0	0	0	0	0	0	0	2	1	0	0
Ronidazole	[O-][N+](C1=CN=C(COC(N)=O)N1C)=O	C6H8N4O4	+H	1.8	136.63	201.062	200.18	9.1	13.22	23.48	13.36	46	0.6	1.07	0.61	3.29	22	14	22	14	8	19.5	0.357	1	1	4	0.182	3	0	5	8	6	4	4	0	0	0	0	0	0	0	0	0	0	0	1	0	0	0
2-hydroxy-atrazine	O=C1NC(NC(C)C)=NC(NCC)=N1	C8H15N5O	+H	3.11	147.71	198.135	197.28	6.8	16.47	29.25	17.29	34.33	0.57	1.01	0.6	2.45	29	14	29	14	3	17	0	1	1	4	0.138	3	0	0	15	8	5	1	0	0	0	0	0	0	0	0	0	0	0	0	1	0	0
Deethylterbumeton	CC(C)(C)N([H])C1=NC(OC)=NC(N([H])[H])=N1	C8H15N5O	+H	5.35	146.07	198.135	197.28	6.8	16.47	29.25	17.29	33.25	0.57	1.01	0.6	2.38	29	14	29	14	6	17	0.429	1	1	3	0.103	0	0	6	15	8	5	1	0	0	0	0	0	0	0	0	0	0	0	0	1	0	0
3-methoxymethcathinone (3-MeOMC)	O=C(C(C)NC)C1=CC(OC)=CC=C1	C11H15NO2	+H	2.39	146.18	194.118	193.27	6.66	17.2	28.94	18.24	33.33	0.59	1	0.63	2.38	29	14	29	14	7	18	0.429	1	1	4	0.138	1	0	6	15	11	1	2	0	0	0	0	0	0	0	0	0	0	0	0	1	0	0
MDMA	CC(CC1=CC2=C(C=C1)OCO2)NC	C11H15NO2	+H	2.61	145.77	194.118	193.27	6.66	17.2	28.94	18.24	28.83	0.59	1	0.63	2.06	29	14	30	15	6	18	0.4	2	3	3	0.1	0	0	6	15	11	1	2	0	0	0	0	0	0	0	0	0	0	0	1	1	0	0
Methedrone	CNC(C)C(C1=CC=C(OC)C=C1)=O	C11H15NO2	+H	2.34	145.34	194.118	193.27	6.66	17.2	28.94	18.24	33.33	0.59	1	0.63	2.38	29	14	29	14	7	18	0.429	1	1	4	0.138	1	0	6	15	11	1	2	0	0	0	0	0	0	0	0	0	0	0	0	1	0	0
3,4-Dimethylmethcathinone	O=C(C(C)NC)C(C=C1C)=CC=C1C	C12H17NO	+H	4.46	149.27	192.138	191.3	6.17	18.29	30.5	19.55	31.5	0.59	0.98	0.63	2.25	31	14	31	14	7	18	0.429	1	1	3	0.097	1	0	6	17	12	1	1	0	0	0	0	0	0	0	0	0	0	0	0	1	0	0
3-MEC (3-Methylethcathinone)	CCNC(C(C1=CC=CC(C)=C1)=O)C	C12H17NO	+H	3.7	147.79	192.138	191.3	6.17	18.29	30.5	19.55	31.33	0.59	0.98	0.63	2.24	31	14	31	14	7	18	0.429	1	1	4	0.129	1	0	6	17	12	1	1	0	0	0	0	0	0	0	0	0	0	0	0	1	0	0
4-methylethcathinone (4-MEC)	O=C(C(C)NCC)C(C=C1)=CC=C1C	C12H17NO	+H	3.62	146.45	192.138	191.3	6.17	18.29	30.5	19.55	31.33	0.59	0.98	0.63	2.24	31	14	31	14	7	18	0.429	1	1	4	0.129	1	0	6	17	12	1	1	0	0	0	0	0	0	0	0	0	0	0	0	1	0	0
Pentedrone (α-methylamino-valerophenone)	O=C(C(CCC)NC)C1=CC=CC=C1	C12H17NO	+H	3.26	145.24	192.138	191.3	6.17	18.29	30.5	19.55	31.17	0.59	0.98	0.63	2.23	31	14	31	14	7	18	0.429	1	1	5	0.161	1	0	6	17	12	1	1	0	0	0	0	0	0	0	0	0	0	0	0	1	0	0
β-Pentedrone	CNC(CCC)C(C1=CC=CC=C1)=O	C12H17NO	+H	3.96	145.72	192.138	191.3	6.17	18.29	30.5	19.55	31.17	0.59	0.98	0.63	2.23	31	14	31	14	7	18	0.429	1	1	5	0.161	1	0	6	17	12	1	1	0	0	0	0	0	0	0	0	0	0	0	0	1	0	0
Carbendazim	COC(NC1=NC2=CC=CC=C2N1)=O	C9H9N3O2	+H	2.62	136.59	192.077	191.21	8.31	14.8	23.61	15.21	35.17	0.64	1.03	0.66	2.51	23	14	24	15	11	21	0.667	2	3	2	0.083	1	0	10	9	9	3	2	0	0	0	0	0	0	0	0	0	0	0	1	1	0	0
6-MAPB (N-methyl (6-(2-aminopropyl)benzofuran))	CC(NC)CC1=CC(C=CO2)=C2C=C1	C12H15NO	+H	3.81	144.42	190.123	189.28	6.53	17.69	28.61	18.79	27.83	0.61	0.99	0.65	1.99	29	14	30	15	10	20	0.667	2	3	3	0.1	0	0	10	15	12	1	1	0	0	0	0	0	0	0	0	0	0	0	1	1	0	0
Propamocarb	O=C(NCCCN(C)C)OCCC	C9H20N2O2	+H	1.47	144.69	189.16	188.31	5.71	17.39	32.81	18.77	30.17	0.53	0.99	0.57	2.32	33	13	32	12	1	13	0	0	0	7	0.219	1	0	0	20	9	2	2	0	0	0	0	0	0	0	0	0	0	0	0	0	0	0
Phenazone	O=C(N1C2=CC=CC=C2)C=C(N1C)C	C11H12N2O	+H	4.02	135.59	189.102	188.25	7.24	16.49	25.95	17.27	32	0.63	1	0.66	2.29	26	14	27	15	8	20	0.4	2	2	1	0.037	2	0	6	12	11	2	1	0	0	0	0	0	0	0	0	0	0	0	1	1	0	0
Molinate	O=C(SCC)N1CCCCCC1	C9H17NOS	+H	10.4	138.42	188.11	187.34	6.46	16.38	28.57	18.2	25	0.56	0.99	0.63	2.08	29	12	29	12	1	13	0	1	1	2	0.069	1	0	0	17	9	1	1	0	1	0	0	0	0	0	0	0	0	0	0	0	1	0
Deethylatrazine	ClC1=NC(NC(C)C)=NC(N)=N1	C6H10N5Cl	+H	5.1	139.64	188.07	187.66	8.53	13.46	22.48	14.17	29.94	0.61	1.02	0.64	2.5	22	12	22	12	6	15	0.5	1	1	2	0.091	0	0	6	10	6	5	0	0	0	0	1	0	0	0	0	1	0	0	0	1	0	0
Hydroxymetronidazole	OCCN1C(CO)=NC=C1[N+]([O-])=O	C6H9N3O4	+H	1.32	133.51	188.067	187.18	8.51	12.82	23.27	13.12	42.83	0.58	1.06	0.6	3.29	22	13	22	13	7	17.5	0.385	1	1	4	0.182	2	0	5	9	6	3	4	0	0	0	0	0	0	0	0	0	0	0	1	0	0	0
Hydroxy-ipronidazole	CN1C([N+]([O-])=O)=CN=C1C(C)(O)C	C7H11N3O3	+H	3.71	136.26	186.087	185.21	7.72	13.91	24.82	14.43	39.58	0.58	1.03	0.6	3.04	24	13	24	13	7	17.5	0.385	1	1	2	0.083	2	0	5	11	7	3	3	0	0	0	0	0	0	0	0	0	0	0	1	0	0	0
2-hydroxy-simazine	O=C1N=C(N([H])CC)N([H])C(N([H])CC)=N1	C7H13N5O	+H	2.07	141.28	184.119	183.25	7.05	14.87	26.37	15.53	32.5	0.57	1.01	0.6	2.5	26	13	26	13	3	16	0	1	1	4	0.154	3	0	0	13	7	5	1	0	0	0	0	0	0	0	0	0	0	0	0	1	0	0
Benzophenone	O=C(C1=CC=CC=C1)C2=CC=CC=C2	C13H10O	+H	10.1	135.88	183.08	182.23	7.59	16.5	23.75	17.26	32	0.69	0.99	0.72	2.29	24	14	25	15	13	22	0.8	2	2	2	0.08	1	0	12	10	13	0	1	0	0	0	0	0	0	0	0	0	0	0	0	2	0	0
3-FEA (3-Fluoroethamphetamine)	FC1=CC=CC(CC(C)NCC)=C1	C11H16FN	+H	3.27	140.14	182.134	181.28	6.25	16.89	28.68	18.03	30.17	0.58	0.99	0.62	2.32	29	13	29	13	6	16	0.462	1	1	4	0.138	0	0	6	16	11	1	0	0	0	1	0	0	0	0	0	1	0	0	0	1	0	0
Anhydroecgonine methylester	O=C(C(C1CC2)=CCC2N1C)OC	C10H15NO2	+H	1.08	141.14	182.118	181.26	6.47	16.2	27.94	17.24	29	0.58	1	0.62	2.23	28	13	29	14	2	16	0	2	3	2	0.069	2	0	0	15	10	1	2	0	0	0	0	0	0	0	0	0	0	0	1	1	1	0
4-fluoromethcathinone (4-FMC)	CC(NC)C(C1=CC=C(F)C=C1)=O	C10H12FNO	+H	2.15	139.33	182.098	181.23	7.25	15.2	25.24	15.97	35.83	0.61	1.01	0.64	2.76	25	13	25	13	7	17	0.462	1	1	3	0.12	1	0	6	12	10	1	1	0	0	1	0	0	0	0	0	1	0	0	0	1	0	0
PMMA (p-methoxymetamphetamine)	COC1=CC=C(CC(C)NC)C=C1	C11H17NO	+H	2.87	143.18	180.138	179.29	5.98	17.29	29.5	18.55	26.17	0.58	0.98	0.62	2.01	30	13	30	13	6	16	0.462	1	1	4	0.133	0	0	6	17	11	1	1	0	0	0	0	0	0	0	0	0	0	0	0	1	0	0
3-methylmethcathinone (3-MMC)	CC(NC)C(C1=CC=CC(C)=C1)=O	C11H15NO	+H	2.91	143.44	178.123	177.27	6.33	16.69	27.61	17.79	29.83	0.6	0.99	0.64	2.29	28	13	28	13	7	17	0.462	1	1	3	0.107	1	0	6	15	11	1	1	0	0	0	0	0	0	0	0	0	0	0	0	1	0	0
Buphedrone	CNC(CC)C(C1=CC=CC=C1)=O	C11H15NO	+H	2.73	140.67	178.123	177.27	6.33	16.69	27.61	17.79	29.67	0.6	0.99	0.64	2.28	28	13	28	13	7	17	0.462	1	1	4	0.143	1	0	6	15	11	1	1	0	0	0	0	0	0	0	0	0	0	0	0	1	0	0
Buphedrone (α-methylamino-butyrophenone)	O=C(C(CC)NC)C1=CC=CC=C1	C11H15NO	+H	2.75	140.46	178.123	177.27	6.33	16.69	27.61	17.79	29.67	0.6	0.99	0.64	2.28	28	13	28	13	7	17	0.462	1	1	4	0.143	1	0	6	15	11	1	1	0	0	0	0	0	0	0	0	0	0	0	0	1	0	0
Mephedrone	CC1=CC=C(C(C(C)NC)=O)C=C1	C11H15NO	+H	2.88	145.51	178.123	177.27	6.33	16.69	27.61	17.79	29.83	0.6	0.99	0.64	2.29	28	13	28	13	7	17	0.462	1	1	3	0.107	1	0	6	15	11	1	1	0	0	0	0	0	0	0	0	0	0	0	0	1	0	0
N,N-Dimethylcathinone	O=C(C1=CC=CC=C1)C(C)N(C)C	C11H15NO	+H	1.94	139.15	178.123	177.27	6.33	16.69	27.61	17.79	29.67	0.6	0.99	0.64	2.28	28	13	28	13	7	17	0.462	1	1	3	0.107	1	0	6	15	11	1	1	0	0	0	0	0	0	0	0	0	0	0	0	1	0	0
N-ethylcathinone / Ethcathinone	O=C(C1=CC=CC=C1)C(C)N([H])CC	C11H15NO	+H	2.22	140.81	178.123	177.27	6.33	16.69	27.61	17.79	29.67	0.6	0.99	0.64	2.28	28	13	28	13	7	17	0.462	1	1	4	0.143	1	0	6	15	11	1	1	0	0	0	0	0	0	0	0	0	0	0	0	1	0	0
Deisopropylatrazine (DIA)	NC1=NC(Cl)=NC(NCC)=N1	C5H8N5Cl	+H	3.43	132.85	174.054	173.63	9.14	11.87	19.6	12.41	28.11	0.62	1.03	0.65	2.56	19	11	19	11	6	14	0.545	1	1	2	0.105	0	0	6	8	5	5	0	0	0	0	1	0	0	0	0	1	0	0	0	1	0	0
Gabapentin	O=C(CC1(CN)CCCCC1)O	C9H17NO2	+H	2.26	139.7	172.133	171.27	5.91	15.8	28.83	17.01	30.42	0.54	0.99	0.59	2.53	29	12	29	12	1	13	0	1	1	3	0.103	1	0	0	17	9	1	2	0	0	0	0	0	0	0	0	0	0	0	0	1	0	0
Metronidazole	O=[N+]([O-])C(N1CCO)=CN=C1C	C6H9N3O3	+H	1.76	131.04	172.072	171.18	8.15	12.31	21.94	12.66	37.33	0.59	1.04	0.6	3.11	21	12	21	12	7	16.5	0.417	1	1	3	0.143	2	0	5	9	6	3	3	0	0	0	0	0	0	0	0	0	0	0	1	0	0	0
Ipronidazole	O=[N+]([O-])C(N1C)=CN=C1C(C)C	C7H11N3O2	+H	4.64	133.47	170.092	169.21	7.36	13.4	23.49	13.97	33.67	0.58	1.02	0.61	2.81	23	12	23	12	7	16.5	0.417	1	1	2	0.087	2	0	5	11	7	3	2	0	0	0	0	0	0	0	0	0	0	0	1	0	0	0
Thiothinone	CC(NC)C(C1=CC=CS1)=O	C8H11NOS	+H	1.31	135.19	170.063	169.27	7.69	13.58	21.92	14.91	26	0.62	1	0.68	2.36	22	11	22	11	6	14.5	0.455	1	1	3	0.136	1	0	5	11	8	1	1	0	1	0	0	0	0	0	0	0	0	0	1	0	0	0
4-FMA (4-Fluoromethamphetamine)	FC1=CC=C(C=C1)CC(C)N([H])C	C10H14FN	+H	2.82	137.11	168.118	167.25	6.43	15.29	25.8	16.27	28.67	0.59	0.99	0.63	2.39	26	12	26	12	6	15	0.5	1	1	3	0.115	0	0	6	14	10	1	0	0	0	1	0	0	0	0	0	1	0	0	0	1	0	0
Anhydroecgonine	OC(C1=CC[C@H]2N(C)[C@@H]1CC2)=O	C9H13NO2	+H	0.72	136.14	168.102	167.23	6.69	14.6	25.06	15.48	29.5	0.58	1	0.62	2.46	25	12	26	13	2	15	0	2	3	1	0.038	2	0	0	13	9	1	2	0	0	0	0	0	0	0	0	0	0	0	1	1	1	0
Ethylparaben	O=C(C(C=C1)=CC=C1O)OCC	C9H10O3	+H	7.11	132.72	167.07	166.19	7.55	13.52	22.4	14.17	33	0.61	1.02	0.64	2.75	22	12	22	12	7	16	0.5	1	1	3	0.136	1	0	6	10	9	0	3	0	0	0	0	0	0	0	0	0	0	0	0	1	0	0
1R, 2S (-)-Ephedrine	OC(C1=CC=CC=C1)C(C)N([H])C	C10H15NO	+H	1.89	137.61	166.123	165.26	6.12	15.69	26.61	16.79	26.83	0.58	0.99	0.62	2.24	27	12	27	12	6	15	0.5	1	1	3	0.111	0	0	6	15	10	1	1	0	0	0	0	0	0	0	0	0	0	0	0	1	0	0
R(+)-methcathinone	O=C(C1=CC=CC=C1)C(C)N([H])C	C10H13NO	+H	1.86	137.01	164.107	163.24	6.53	15.09	24.73	16.03	28.17	0.6	0.99	0.64	2.35	25	12	25	12	7	16	0.5	1	1	3	0.12	1	0	6	13	10	1	1	0	0	0	0	0	0	0	0	0	0	0	0	1	0	0
Hydroxy dimetridazole	OCC1=NC=C([N+]([O-])=O)N1C	C5H7N3O3	+H	1.58	127.78	158.056	157.15	8.73	10.71	19.05	10.9	35.83	0.6	1.06	0.61	3.26	18	11	18	11	7	15.5	0.455	1	1	2	0.111	2	0	5	7	5	3	3	0	0	0	0	0	0	0	0	0	0	0	1	0	0	0
Patulin	OC1OCC=C(C1=C2)OC2=O	C7H6O4	+H	1.48	128.71	155.034	154.13	9.07	10.84	17.96	11.1	31.83	0.64	1.06	0.65	2.89	17	11	18	12	3	15	0	2	3	0	0	3	0	0	6	7	0	4	0	0	0	0	0	0	0	0	0	0	0	1	1	0	0
Methylparaben	COC(C1=CC=C(O)C=C1)=O	C8H8O3	+H	5.43	126.1	153.055	152.16	8.01	11.93	19.52	12.41	31.5	0.63	1.03	0.65	2.86	19	11	19	11	7	15	0.545	1	1	2	0.105	1	0	6	8	8	0	3	0	0	0	0	0	0	0	0	0	0	0	0	1	0	0
Paracetamol_Acetaminophen	CC(NC1=CC=C(O)C=C1)=O	C8H9NO2	+H	1.69	130.56	152.071	151.18	7.56	12.41	20.29	12.96	30.5	0.62	1.01	0.65	2.77	20	11	20	11	7	15	0.545	1	1	1	0.05	1	0	6	9	8	1	2	0	0	0	0	0	0	0	0	0	0	0	0	1	0	0
Dimetridazole	[O-][N+](C1=CN=C(C)N1C)=O	C5H7N3O2	+H	2.09	124.77	142.061	141.15	8.3	10.2	17.73	10.45	30.33	0.6	1.04	0.61	3.03	17	10	17	10	7	14.5	0.5	1	1	1	0.059	2	0	5	7	5	3	2	0	0	0	0	0	0	0	0	0	0	0	1	0	0	0
Methamidophos	O=P(OC)(N)SC	C2H8NO2PS	+H	1.21	119.93	142.009	141.15	9.41	8.38	15.34	10.29	21.14	0.56	1.02	0.69	3.02	15	7	14	6	1	7	0	0	0	2	0.143	1	0	0	8	2	1	2	1	1	0	0	0	0	0	0	0	0	0	0	0	0	0
2-thiouracil	O=C1NC(NC=C1)=S	C4H4N2OS	+H	0.91	119.87	129.012	128.17	10.68	8.19	12.49	8.88	23	0.68	1.04	0.74	2.88	12	8	12	8	3	11	0	1	1	0	0	3	0	0	4	4	2	1	0	1	0	0	0	0	0	0	0	0	0	0	1	0	0
[truncated: 1,623 more columns]

## Sheet: M+Na+
							Molecular descriptors
Item Name	SMILES	Formula	Adduct	Retention Time	CCS (A2)	m/z	MW	AMW	Sv	Se	Sp	Ss	Mv	Me	Mp	Ms	nAT	nSK	nBT	nBO	nBM	SCBO	ARR	nCIC	nCIR	RBN	RBF	nDB	nTB	nAB	nH	nC	nN	nO	nP	nS	nF	nCL	nBR	nI	nB	nHM	nX	nR03	nR04	nR05	nR06	nR07	nR08
10,11-Epoxycarbamazepine	O=C(N)N1C2=CC=CC=C2C3OC3C4=CC=CC=C14	C15H12N2O2	+Na	6.31	161.52	275.079	252.29	8.14	21	31.28	21.73	43.5	0.68	1.01	0.7	2.29	31	19	34	22	13	29	0.545	4	11	0	0	1	0	12	12	15	2	2	0	0	0	0	0	0	0	0	0	1	0	0	2	1	1
15 Acetyl deoxynivalenol	O[C@H]1[C@@]2([H])O[C@@](C=C(C)C3=O)([H])[C@@]([C@@H]3O)(COC(C)=O)[C@](C1)(C)[C@@]24OC4	C17H22O7	+Na	5.05	176.2	361.126	338.39	7.36	27.16	47.01	28.56	63.08	0.59	1.02	0.62	2.63	46	24	49	27	3	30	0	4	7	3	0.061	3	0	0	22	17	0	7	0	0	0	0	0	0	0	0	0	1	0	1	2	1	0
17α-Boldenone	O[C@H]1[C@]2(C)[C@](CC1)([H])[C@@](CC3)([H])[C@]([C@@](C)(C=C4)C3=CC4=O)([H])CC2	C19H26O2	+Na	9.54	198.17	309.183	286.45	6.09	27.8	46.14	29.81	43.17	0.59	0.98	0.63	2.06	47	21	50	24	3	27	0	4	10	0	0	3	0	0	26	19	0	2	0	0	0	0	0	0	0	0	0	0	0	1	3	0	0
17β-Boldenone	O[C@@H]1[C@]2(C)[C@](CC1)([H])[C@@](CC3)([H])[C@@](CC2)([H])[C@](C=C4)(C)C3=CC4=O	C19H26O2	+Na	9.86	200.12	309.183	286.45	6.09	27.8	46.14	29.81	43.17	0.59	0.98	0.63	2.06	47	21	50	24	3	27	0	4	10	0	0	3	0	0	26	19	0	2	0	0	0	0	0	0	0	0	0	0	0	1	3	0	0
1-Hydroxy Ibuprofen	CC(C)C(O)C1=CC=C(C(C(O)=O)C)C=C1	C13H18O3	+Na	8.61	154.28	245.115	222.31	6.54	19.92	33.93	21.22	42	0.59	1	0.62	2.63	34	16	34	16	7	20	0.375	1	1	4	0.118	1	0	6	18	13	0	3	0	0	0	0	0	0	0	0	0	0	0	0	1	0	0
3 Acetyl deoxynivalenol	OC1[C@]2(CO)[C@@](CC3OC(C)=O)(C)[C@]4([C@H]3OC2C=C(C)C1=O)OC4	C17H22O7	+Na	4.96	183.83	361.126	338.39	7.36	27.16	47.01	28.56	63.08	0.59	1.02	0.62	2.63	46	24	49	27	3	30	0	4	7	3	0.061	3	0	0	22	17	0	7	0	0	0	0	0	0	0	0	0	1	0	1	2	1	0
4-Acetamidoantipyrin	O=C1N(C2=CC=CC=C2)N(C)C(C)=C1N([H])C(C)=O	C13H15N3O2	+Na	3.01	164.17	268.106	245.31	7.43	20.59	33.26	21.49	44.83	0.62	1.01	0.65	2.49	33	18	34	19	9	25	0.316	2	2	2	0.059	3	0	6	15	13	3	2	0	0	0	0	0	0	0	0	0	0	0	1	1	0	0
4-Aminoantipyrine	O=C(N1C2=CC=CC=C2)C(N)=C(N1C)C	C11H13N3O	+Na	2.22	156.8	226.095	203.27	7.26	17.48	28.05	18.28	35.67	0.62	1	0.65	2.38	28	15	29	16	8	21	0.375	2	2	1	0.034	2	0	6	13	11	3	1	0	0	0	0	0	0	0	0	0	0	0	1	1	0	0
4-formylaminoantipyrine	O=C1N(C2=CC=CC=C2)N(C)C(C)=C1N([H])C=O	C12H13N3O2	+Na	2.89	158.06	254.09	231.28	7.71	18.99	30.38	19.73	43.17	0.63	1.01	0.66	2.54	30	17	31	18	9	24	0.333	2	2	2	0.065	3	0	6	13	12	3	2	0	0	0	0	0	0	0	0	0	0	0	1	1	0	0
5F-AB-PINACA	O=C(C1=NN(CCCCCF)C2=C1C=CC=C2)NC(C(C)C)C(N)=O	C18H25FN4O2	+Na	9.96	189.31	371.185	348.47	6.97	29.69	50.29	31.24	64	0.59	1.01	0.62	2.56	50	25	51	26	12	33	0.385	2	3	8	0.157	2	0	10	25	18	4	2	0	0	1	0	0	0	0	0	1	0	0	1	1	0	0
5F-APP-PICA (PX-1)	O=C(C1=CN(CCCCCF)C2=C1C=CC=C2)NC(CC3=CC=CC=C3)C(N)=O	C23H26FN3O2	+Na	10.51	198.91	418.19	395.52	7.19	34.29	55.08	36	70.83	0.62	1	0.65	2.44	55	29	57	31	18	41	0.516	3	4	9	0.158	2	0	16	26	23	3	2	0	0	1	0	0	0	0	0	1	0	0	1	2	0	0
5-Fluoro-ABICA	O=C(C1=CN(C2=C1C=CC=C2)CCCCCF)N[C@](C(N)=O)(C(C)C)[H]	C19H26FN2O2	+Na	9.85	187.57	370.19	347.48	6.81	30.29	51.08	32	63	0.59	1	0.63	2.52	51	25	52	26	12	33	0.385	2	3	8	0.154	2	0	10	26	19	3	2	0	0	1	0	0	0	0	0	1	0	0	1	1	0	0
5F-MDMB-PINACA (5F-ADB)	O=C(C1=NN(C2=C1C=CC=C2)CCCCCF)N[C@@](C(OC)=O)(C(C)(C)C)[H]	C20H28FN3O3	+Na	12.15	201.23	400.201	377.51	6.86	32.4	55.29	34.22	67.42	0.59	1.01	0.62	2.5	55	27	56	28	12	35	0.357	2	3	9	0.161	2	0	10	28	20	3	3	0	0	1	0	0	0	0	0	1	0	0	1	1	0	0
6-Acetil Codeina	COC1=C(O2)C([C@@]3([C@]2([H])[C@@H](OC(C)=O)C=C4)[C@]4([H])[C@H](N(C)CC3)C5)=C5C=C1	C20H23NO4	+Na	4.03	179.66	364.152	341.44	7.11	29.62	48.13	31.2	52.92	0.62	1	0.65	2.12	48	25	52	29	8	34	0.207	5	24	3	0.058	2	0	6	23	20	1	4	0	0	0	0	0	0	0	0	0	0	0	1	4	0	1
6-MAM	OC1=CC=C2C3=C1O[C@@H]([C@H]4OC(C)=O)[C@@]35[C@](C=C4)([H])[C@@H](C2)N(C)CC5	C19H21NO4	+Na	2.32	175.48	350.136	327.41	7.28	28.02	45.25	29.44	53.42	0.62	1.01	0.65	2.23	45	24	49	28	8	33	0.214	5	24	2	0.041	2	0	6	21	19	1	4	0	0	0	0	0	0	0	0	0	0	0	1	4	0	1
AB-CHMINACA Metabolite 2	O=C(C1=NN(CC2CCCCC2)C3=C1C=CC=C3)NC(C(C)C)C(O)=O	C20H27N3O3	+Na	12.82	207.01	380.194	357.5	6.75	31.69	52.89	33.52	60.83	0.6	1	0.63	2.34	53	26	55	28	12	35	0.357	3	4	6	0.109	2	0	10	27	20	3	3	0	0	0	0	0	0	0	0	0	0	0	1	2	0	0
Acephate	O=P(OC)(NC(C)=O)SC	C4H10NO3PS	+Na	1.49	139.15	206.001	183.19	9.16	11.49	20.55	13.51	30.31	0.57	1.03	0.68	3.03	20	10	19	9	2	11	0	0	0	3	0.158	2	0	0	10	4	1	3	1	1	0	0	0	0	0	0	0	0	0	0	0	0	0
Acepromazine	O=C(C)C1=CC2=C(C=C1)SC3=C(C=CC=C3)N2CCCN(C)C	C19H22N2OS	+Na	7.46	186.38	349.135	326.5	7.26	28.57	44.44	30.73	47.33	0.63	0.99	0.68	2.06	45	23	47	25	13	32	0.48	3	6	5	0.106	1	0	12	22	19	2	1	0	1	0	0	0	0	0	0	0	0	0	0	3	0	0
Acetamiprid	C/C(N(CC1=CN=C(Cl)C=C1)C)=N\C#N	C10H11N4Cl	+Na	4.61	157.86	245.056	222.7	8.57	17.07	26.27	17.93	37.11	0.66	1.01	0.69	2.47	26	15	26	15	8	21	0.4	1	1	3	0.115	1	1	6	11	10	4	0	0	0	0	1	0	0	0	0	1	0	0	0	1	0	0
Acrinathrin	FC(F)(C(C(F)(F)F)OC(/C=C\[C@@H]1C(C)(C)[C@@H]1C(O[C@H](C#N)C2=CC(OC3=CC=CC=C3)=CC=C2)=O)=O)F	C26H21F6NO5	+Na	14.58	219.32	564.122	541.48	9.18	37.99	62.3	38.8	124.42	0.64	1.06	0.66	3.27	59	38	61	40	16	51	0.3	3	3	10	0.164	3	1	12	21	26	1	5	0	0	6	0	0	0	0	0	6	1	0	0	2	0	0
Aflatoxin B1	O=C1OC2=C(C(O3)=CC(OC)=C2C(CC4)=C1C4=O)[C@@]5([H])[C@]3([H])OC=C5	C17H12O6	+Na	7.08	178.31	335.053	312.29	8.92	23.66	36.27	24.3	56.67	0.68	1.04	0.69	2.46	35	23	39	27	10	34	0.222	5	15	1	0.026	4	0	6	12	17	0	6	0	0	0	0	0	0	0	0	0	0	0	3	2	0	1
Aflatoxin B2	O=C1OC(C2=C3O[C@@]4([H])OCC[C@@]24[H])=C(C(OC)=C3)C(CC5)=C1C5=O	C17H14O6	+Na	6.66	179.79	337.068	314.31	8.49	24.26	38.15	25.06	55.67	0.66	1.03	0.68	2.42	37	23	41	27	9	33	0.222	5	15	1	0.024	3	0	6	14	17	0	6	0	0	0	0	0	0	0	0	0	0	0	3	2	0	1
Aflatoxin G1	O=C1OC2=C(C3=C1C(OCC3)=O)C(OC)=CC4=C2[C@@]5([H])[C@@](OC=C5)([H])O4	C17H12O7	+Na	6.26	181.65	351.048	328.29	9.12	24.17	37.59	24.75	60.17	0.67	1.04	0.69	2.51	36	24	40	28	10	35	0.214	5	15	1	0.025	4	0	6	12	17	0	7	0	0	0	0	0	0	0	0	0	0	0	2	3	0	1
Aflatoxin G2	O=C1OC2=C(C3=C1C(OCC3)=O)C(OC)=CC4=C2[C@@]5([H])[C@@](OCC5)([H])O4	C17H14O7	+Na	5.81	183.49	353.063	330.31	8.69	24.77	39.48	25.51	59.17	0.65	1.04	0.67	2.47	38	24	42	28	9	34	0.214	5	15	1	0.024	3	0	6	14	17	0	7	0	0	0	0	0	0	0	0	0	0	0	2	3	0	1
Aflatoxin M1	O[C@]12C(C(O3)=C(C(OC)=C4)C(CC5)=C(C5=O)C3=O)=C4O[C@@]1([H])OC=C2	C17H12O7	+Na	5.95	181.7	351.048	328.29	9.12	24.17	37.59	24.75	62.58	0.67	1.04	0.69	2.61	36	24	40	28	10	35	0.214	5	15	1	0.025	4	0	6	12	17	0	7	0	0	0	0	0	0	0	0	0	0	0	3	2	0	1
Alachlor	COCN(C(CCl)=O)C1=C(CC)C=CC=C1CC	C14H20ClNO2	+Na	11.09	170.33	292.107	269.8	7.1	22.7	37.92	24.39	41.28	0.6	1	0.64	2.29	38	18	38	18	7	22	0.333	1	1	5	0.132	1	0	6	20	14	1	2	0	0	0	1	0	0	0	0	1	0	0	0	1	0	0
Aldicarb	CNC(ON=CC(C)(C)SC)=O	C7H14N2O2S	+Na	5.87	146.86	213.067	190.3	7.32	14.69	26.24	16.14	30.75	0.56	1.01	0.62	2.56	26	12	25	11	2	13	0	0	0	4	0.16	2	0	0	14	7	2	2	0	1	0	0	0	0	0	0	0	0	0	0	0	0	0
Alprazolam	ClC1=CC=C(C(C(C2=CC=CC=C2)=NC3)=C1)N4C3=NN=C4C	C17H13ClN4	+Na	8.88	191.89	331.072	308.79	8.82	24.67	35.15	25.69	46.28	0.7	1	0.73	2.1	35	22	38	25	18	34.5	0.68	4	7	1	0.026	1	0	17	13	17	4	0	0	0	0	1	0	0	0	0	1	0	0	1	2	1	0
AM-2233	IC1=CC=CC=C1C(C2=CN(C3=CC=CC=C32)CC4N(C)CCCC4)=O	C22H23IN2O	+Na	6.97	203.55	481.075	458.37	9.35	32.5	48.32	35.5	51.95	0.66	0.99	0.72	2	49	26	52	29	17	38	0.552	4	5	4	0.077	1	0	16	23	22	2	1	0	0	0	0	0	1	0	0	1	0	0	1	3	0	0
AM-694	IC1=CC=CC=C1C(C2=CN(C3=CC=CC=C32)CCCCCF)=O	C20H19FINO	+Na	11.55	183.71	458.039	435.3	10.12	29.02	42.85	31.67	54.62	0.67	1	0.74	2.28	43	24	45	26	17	35	0.615	3	4	6	0.133	1	0	16	19	20	1	1	0	0	1	0	0	1	0	0	2	0	0	1	2	0	0
AMB-CHIMINACA (MMB-CHMICA)	CC(C)[C@@H](C(OC)=O)NC(C1=CN(CC2CCCCC2)C3=C1C=CC=C3)=O	C22H30N2O3	+Na	13.02	212.5	393.215	370.54	6.5	33.89	56.56	36.03	59.33	0.59	0.99	0.63	2.2	57	27	59	29	12	36	0.345	3	4	7	0.119	2	0	10	30	22	2	3	0	0	0	0	0	0	0	0	0	0	0	1	2	0	0
AMB-FUBINACA	O=C(C1=NN(CC2=CC=C(F)C=C2)C3=C1C=CC=C3)NC(C(C)C)C(OC)=O	C21H22FN3O3	+Na	11.92	201.65	406.154	383.46	7.67	31.61	50.64	32.93	70.83	0.63	1.01	0.66	2.53	50	28	52	30	18	40	0.533	3	4	7	0.135	2	0	16	22	21	3	3	0	0	1	0	0	0	0	0	1	0	0	1	2	0	0
AMOZ	O=C(N(C1)N([H])[H])OC1CN2CCOCC2	C8H15N3O3	+Na	0.64	147.66	224.101	201.26	6.94	16.1	29.59	16.95	34	0.56	1.02	0.58	2.43	29	14	30	15	1	16	0	2	2	2	0.067	1	0	0	15	8	3	3	0	0	0	0	0	0	0	0	0	0	0	1	1	0	0
Ampicillin	O=C1N2[C@]([C@@H]1NC([C@@H](C3=CC=CC=C3)N)=O)([H])SC(C)(C)[C@@H]2C(O)=O	C16H19N3O4S	+Na	3.53	180.93	372.099	349.45	8.13	26.9	43.76	28.57	64.58	0.63	1.02	0.66	2.69	43	24	45	26	9	32	0.231	3	4	4	0.089	3	0	6	19	16	3	4	0	1	0	0	0	0	0	0	0	0	1	1	1	1	0
Atorvastatin	O=C(C[C@@H](C[C@@H](CCN1C(C2=CC=C(C=C2)F)=C(C(C(NC3=CC=CC=C3)=O)=C1C(C)C)C4=CC=CC=C4)O)O)O	C33H35FN2O5	+Na	11.31	233.2	581.242	558.7	7.35	47.82	76.37	50.17	103.17	0.63	1	0.66	2.52	76	41	79	44	25	57.5	0.523	4	4	12	0.152	2	0	23	35	33	2	5	0	0	1	0	0	0	0	0	1	0	0	1	3	0	0
Azinphos-ethyl	S=P(OCC)(OCC)SCN1N=NC2=C(C=CC=C2)C1=O	C12H16N3O3PS2	+Na	10.87	175.58	368.026	345.42	9.34	23.76	37.6	26.69	49.81	0.64	1.02	0.72	2.37	37	21	38	22	9	28	0.273	2	3	7	0.184	3	0	6	16	12	3	3	1	2	0	0	0	0	0	0	0	0	0	0	2	0	0
Azinphos-methyl	S=P(OC)(OC)SCN1N=NC2=CC=CC=C2C1=O	C10H12N3O3PS2	+Na	9.33	167.52	339.995	317.36	10.24	20.56	31.83	23.16	46.81	0.66	1.03	0.75	2.46	31	19	32	20	9	26	0.3	2	3	5	0.156	3	0	6	12	10	3	3	1	2	0	0	0	0	0	0	0	0	0	0	2	0	0
Azithromycin	CN([C@H](C)[C@@H](O)[C@@](O)(C)[C@@H](CC)O1)C[C@H](C)C[C@](O)(C)[C@H](O[C@H]2[C@H](O)[C@@H](N(C)C)C[C@@H](C)O2)[C@@H](C)[C@H](O[C@H]3C[C@@](C)(OC)[C@@H](O)[C@H](C)O3)[C@@H](C)C1=O	C38H72N2O12	+Na	5.71	273.75	771.498	749.12	6.04	67.05	124.06	72.11	122.92	0.54	1	0.58	2.36	124	52	126	54	1	55	0	3	3	7	0.056	1	0	0	72	38	2	12	0	0	0	0	0	0	0	0	0	0	0	0	2	0	0
Azoxystrobin	O=C(/C(C(C=CC=C1)=C1OC2=NC=NC(OC3=C(C#N)C=CC=C3)=C2)=C/OC)OC	C22H17N3O5	+Na	9.82	197.74	426.106	403.42	8.58	31.73	48.13	32.62	74.83	0.68	1.02	0.69	2.49	47	30	49	32	21	45	0.563	3	3	8	0.163	2	1	18	17	22	3	5	0	0	0	0	0	0	0	0	0	0	0	0	3	0	0
Bensulide	S=P(OC(C)C)(OC(C)C)SCCNS(=O)(C1=CC=CC=C1)=O	C14H24NO4PS3	+Na	11.5	190.17	420.05	397.57	8.46	28.36	47.22	32.59	56.06	0.6	1	0.69	2.44	47	23	47	23	9	29	0.261	1	1	10	0.213	3	0	6	24	14	1	4	1	3	0	0	0	0	0	0	0	0	0	0	1	0	0
Benzophenone-4	COC1=CC(O)=C(C(C2=CC=CC=C2)=O)C=C1S(=O)(O)=O	C14H12O6S	+Na	5.99	184.79	331.025	308.33	9.34	21.75	34.34	22.94	63.42	0.66	1.04	0.7	3.02	33	21	34	22	15	31	0.545	2	2	4	0.118	3	0	12	12	14	0	6	0	1	0	0	0	0	0	0	0	0	0	0	2	0	0
Betamethasone	F[C@]([C@](C=C1)(C)C2=CC1=O)([C@H]3O)[C@@H](CC2)[C@H](C[C@@H]4C)[C@@](C3)(C)[C@]4(C(CO)=O)O	C22H29FO5	+Na	9.04	217.65	415.189	392.51	6.89	33.64	57.4	35.63	74.83	0.59	1.01	0.63	2.67	57	28	60	31	4	35	0	4	10	2	0.033	4	0	0	29	22	0	5	0	0	1	0	0	0	0	0	1	0	0	1	3	0	0
Bezafibrate	CC(C(O)=O)(C)OC1=CC=C(CCNC(C2=CC=C(Cl)C=C2)=O)C=C1	C19H20ClNO4	+Na	10.1	198.51	384.097	361.85	8.04	28.72	45.57	30.3	64.36	0.64	1.01	0.67	2.57	45	25	46	26	14	34	0.462	2	2	7	0.152	2	0	12	20	19	1	4	0	0	0	1	0	0	0	0	1	0	0	0	2	0	0
Bifenthrin	Cl/C(C(F)(F)F)=C\[C@H]1C(C)(C)[C@H]1C(OCC2=C(C)C(C3=CC=CC=C3)=CC=C2)=O	C23H22ClF3O2	+Na	15.42	194.53	445.115	422.9	8.29	32.83	52	34.48	79.28	0.64	1.02	0.68	2.73	51	29	53	31	14	39	0.387	3	3	6	0.113	2	0	12	22	23	0	2	0	0	3	1	0	0	0	0	4	1	0	0	2	0	0
Bixafen	O=C(NC1=CC=C(F)C=C1C2=CC=C(Cl)C(Cl)=C2)C(C(C(F)F)=N3)=CN3C	C18H12Cl2F3N3O	+Na	11.49	190.28	436.02	414.23	10.62	27.41	41	28.33	79.06	0.7	1.05	0.73	2.93	39	27	41	29	18	38.5	0.586	3	3	3	0.073	1	0	17	12	18	3	1	0	0	3	2	0	0	0	0	5	0	0	1	2	0	0
Boscalid	ClC(N=CC=C1)=C1C(NC2=C(C=CC=C2)C(C=C3)=CC=C3Cl)=O	C18H12Cl2N2O	+Na	10.14	179.04	365.022	343.22	9.81	25.49	35.48	26.75	54.39	0.73	1.01	0.76	2.36	35	23	37	25	19	35	0.72	3	3	3	0.081	1	0	18	12	18	2	1	0	0	0	2	0	0	0	0	2	0	0	0	3	0	0
Bromacil	BrC1=C(C)NC(N(C(C)CC)C1=O)=O	C9H13BrN2O2	+Na	7.02	162.32	283.005	261.14	9.67	16.68	27.39	17.84	36.75	0.62	1.01	0.66	2.63	27	14	27	14	3	17	0	1	1	2	0.074	3	0	0	13	9	2	2	0	0	0	0	1	0	0	0	1	0	0	0	1	0	0
Butachlor	ClCC(N(COCCCC)C1=C(CC)C=CC=C1CC)=O	C17H26ClNO2	+Na	13.44	184.3	334.154	311.89	6.64	27.49	46.57	29.67	45.78	0.58	0.99	0.63	2.18	47	21	47	21	7	25	0.286	1	1	8	0.17	1	0	6	26	17	1	2	0	0	0	1	0	0	0	0	1	0	0	0	1	0	0
Cadusafos	O=P(SC(CC)C)(OCC)SC(CC)C	C10H23O2PS2	+Na	12.46	176.01	293.077	270.44	7.12	21.26	37.39	25.02	32.14	0.56	0.98	0.66	2.14	38	15	37	14	1	15	0	0	0	8	0.216	1	0	0	23	10	0	2	1	2	0	0	0	0	0	0	0	0	0	0	0	0	0
Carbadox	[O-][N+](C1=CC=CC=C21)=C(/C=N/NC(OC)=O)C=[N+]2[O-]	C11H10N4O4	+Na	4.02	159.03	285.059	262.25	9.04	18.82	30.37	19.13	54.67	0.65	1.05	0.66	2.88	29	19	30	20	15	29.5	0.55	2	3	3	0.1	4	0	11	10	11	4	4	0	0	0	0	0	0	0	0	0	0	0	0	2	0	0
Carbamazepine	NC(N1C2=C(C=CC3=CC=CC=C13)C=CC=C2)=O	C15H12N2O	+Na	7.95	158.54	259.084	236.29	7.88	20.49	29.95	21.27	41.33	0.68	1	0.71	2.3	30	18	32	20	14	28	0.6	3	6	0	0	2	0	12	12	15	2	1	0	0	0	0	0	0	0	0	0	0	0	0	2	1	0
Carbaryl	CNC(OC1=CC=CC2=CC=CC=C12)=O	C12H11NO2	+Na	7.7	147.98	224.068	201.24	7.74	17.01	26.17	17.72	35.67	0.65	1.01	0.68	2.38	26	15	27	16	12	22.5	0.688	2	3	2	0.074	1	0	11	11	12	1	2	0	0	0	0	0	0	0	0	0	0	0	0	2	0	0
Carbetamide	O=C(C(C)OC(N([H])C1=CC=CC=C1)=O)N([H])CC	C12H16N2O3	+Na	6.53	166.63	259.105	236.3	7.16	19.71	33.37	20.7	44.33	0.6	1.01	0.63	2.61	33	17	33	17	8	22	0.353	1	1	5	0.152	2	0	6	16	12	2	3	0	0	0	0	0	0	0	0	0	0	0	0	1	0	0
Carbofuran	O=C(NC)OC1=CC=CC2=C1OC(C)(C)C2	C12H15NO3	+Na	7.27	157.08	244.094	221.28	7.14	18.71	31.27	19.7	37.92	0.6	1.01	0.64	2.37	31	16	32	17	7	21	0.353	2	3	2	0.063	1	0	6	15	12	1	3	0	0	0	0	0	0	0	0	0	0	0	1	1	0	0
Carbofuran-3-OH	OC1C(C)(C)OC2=C1C=CC=C2OC(N([H])C)=O	C12H15NO4	+Na	4.65	155.85	260.089	237.28	7.41	19.23	32.6	20.15	43.75	0.6	1.02	0.63	2.57	32	17	33	18	7	22	0.333	2	3	2	0.061	1	0	6	15	12	1	4	0	0	0	0	0	0	0	0	0	0	0	1	1	0	0
Carfentrazone ethyl	ClC1=CC(F)=C(C=C1CC(C(OCC)=O)Cl)N2N=C(C)N(C(F)F)C2=O	C15H14Cl2F3N3O3	+Na	11.61	186.52	434.026	412.22	10.31	26.03	42.54	27	82.06	0.65	1.06	0.68	3.16	40	26	41	27	9	33	0.222	2	2	6	0.146	3	0	6	14	15	3	3	0	0	3	2	0	0	0	0	5	0	0	1	1	0	0
cefotaxime	O=C1N2[C@]([C@@H]1N([H])C(/C(C3=CSC(N([H])[H])=N3)=N/OC)=O)([H])SCC(COC(C)=O)=C2C(O)=O	C16H17N5O7S2	+Na	3.49	196.49	478.046	455.52	9.69	30.31	49.25	32.07	85.83	0.64	1.05	0.68	2.86	47	30	49	32	11	40.5	0.156	3	4	8	0.163	6	0	5	17	16	5	7	0	2	0	0	0	0	0	0	0	0	1	1	1	0	1
Cefuroxime	CO/N=C(C1=CC=CO1)/C(N[C@@]2(C(N3C(C(O)=O)=C(CS[C@]23[H])COC(N)=O)=O)[H])=O	C16H16N4O8S	+Na	3.57	189.66	447.058	424.43	9.43	28.74	47.4	29.87	84.83	0.64	1.05	0.66	2.93	45	29	47	31	11	39.5	0.161	3	4	8	0.17	6	0	5	16	16	4	8	0	1	0	0	0	0	0	0	0	0	1	1	1	0	1
chloramphenicol	ClC(C(N[C@@](CO)([H])[C@@H](C(C=C1)=CC=C1[N+]([O-])=O)O)=O)Cl	C11H12Cl2N2O5	+Na	5.2	167	345.002	323.15	10.1	20.54	33.79	21.57	64.22	0.64	1.06	0.67	3.21	32	20	32	20	9	26	0.3	1	1	5	0.156	3	0	6	12	11	2	5	0	0	0	2	0	0	0	0	2	0	0	0	1	0	0
Chlorfenvinphos	CCOP(O/C(C1=C(Cl)C=C(Cl)C=C1)=C\Cl)(OCC)=O	C12H14Cl3O4P	+Na	11.95	178.46	380.959	359.58	10.58	22.41	35.21	24.93	52.31	0.66	1.04	0.73	2.62	34	20	34	20	8	25	0.3	1	1	7	0.206	2	0	6	14	12	0	4	1	0	0	3	0	0	0	0	3	0	0	0	1	0	0
Chloridazon	NC(C=NN1C2=CC=CC=C2)=C(Cl)C1=O	C10H8N3OCl	+Na	4.53	156	244.025	221.66	9.64	15.99	23.61	16.61	38.78	0.7	1.03	0.72	2.59	23	15	24	16	9	22	0.375	2	2	1	0.042	3	0	6	8	10	3	1	0	0	0	1	0	0	0	0	1	0	0	0	2	0	0
Chlorpromazine	CN(C)CCCN1C2=C(SC3=CC=C(Cl)C=C13)C=CC=C2	C17H19ClN2S	+Na	8.67	179.38	341.085	318.9	7.97	26.16	39.56	28.37	40.78	0.65	0.99	0.71	1.94	40	21	42	23	12	29	0.522	3	6	4	0.095	0	0	12	19	17	2	0	0	1	0	1	0	0	0	0	1	0	0	0	3	0	0
Chlorpyrifos (ethyl)	S=P(OCC)(OCC)OC(N=C1Cl)=C(Cl)C=C1Cl	C9H11Cl3NO3PS	+Na	13.69	169.86	371.916	350.6	12.09	19.79	30.29	22.6	45.97	0.68	1.04	0.78	2.55	29	18	29	18	7	22	0.333	1	1	6	0.207	1	0	6	11	9	1	3	1	1	0	3	0	0	0	0	3	0	0	0	1	0	0
Chlorpyrifos-methyl	ClC1=C(N=C(C(Cl)=C1)Cl)OP(OC)(OC)=S	C7H7Cl3NO3PS	+Na	12.51	161.39	343.884	322.54	14.02	16.59	24.52	19.08	42.97	0.72	1.07	0.83	2.69	23	16	23	16	7	20	0.375	1	1	4	0.174	1	0	6	7	7	1	3	1	1	0	3	0	0	0	0	3	0	0	0	1	0	0
Chlorsulfuron	ClC1=CC=CC=C1S(=O)(NC(NC2=NC(C)=NC(OC)=N2)=O)=O	C12H12N5O4SCl	+Na	7.92	184.55	380.019	357.81	10.22	23.2	36.75	24.4	65.53	0.66	1.05	0.7	2.85	35	23	36	24	15	33	0.5	2	2	4	0.111	3	0	12	12	12	5	4	0	1	0	1	0	0	0	0	1	0	0	0	2	0	0
Chlortetracycline	ClC(C1=C2C(C3=C([C@@]([C@H]([C@@H]4N(C)C)C[C@@H]3[C@]1(C)O)(C(C(C(N)=O)=C4O)=O)O)O)=O)=CC=C2O	C22H23ClN2O8	+Na	4.86	210.11	501.104	478.92	8.55	35.36	57.87	36.88	97.44	0.63	1.03	0.66	2.95	56	33	59	36	11	44	0.167	4	10	2	0.034	5	0	6	23	22	2	8	0	0	0	1	0	0	0	0	1	0	0	0	4	0	0
Ciprofloxacin prot II	OC(C(C1=O)=CN(C2=C1C=C(F)C(N3CCNCC3)=C2)C4CC4)=O	C17H18FN3O3	+Na	3.29	190.42	354.122	331.38	7.89	26.41	42.87	27.41	62.5	0.63	1.02	0.65	2.6	42	24	45	27	9	33	0.222	4	5	3	0.067	3	0	6	18	17	3	3	0	0	1	0	0	0	0	0	1	1	0	0	3	0	0
Clarithromycin	O[C@@]([C@@H](CC)OC([C@H](C)[C@H]([C@H](C)[C@H]([C@](C[C@@H](C)C1=O)(C)OC)O[C@@H]([C@@H]2O)O[C@H](C)C[C@@H]2N(C)C)O[C@@H]3O[C@@H](C)[C@@H]([C@](C3)(C)OC)O)=O)(C)[C@@H]([C@H]1C)O	C38H69NO13	+Na	9.2	270.84	770.466	748.08	6.18	65.97	121.4	70.8	125.58	0.55	1	0.59	2.42	121	52	123	54	2	56	0	3	3	8	0.065	2	0	0	69	38	1	13	0	0	0	0	0	0	0	0	0	0	0	0	2	0	0
Clencyclohexerol	NC1=C(C=C(C(CNC2CCC(CC2)O)O)C=C1Cl)Cl	C14H20Cl2N2O2	+Na	2.5	189.05	341.079	319.26	7.98	24.39	40.34	26.25	48.89	0.61	1.01	0.66	2.44	40	20	41	21	6	24	0.286	2	2	4	0.098	0	0	6	20	14	2	2	0	0	0	2	0	0	0	0	2	0	0	0	2	0	0
Clindamycin	Cl[C@@H](C)[C@@]([C@@]([C@@H]([C@@H]([C@H]1O)O)O)([H])O[C@@H]1SC)([H])NC([C@H]2N(C)C[C@H](CCC)C2)=O	C18H33ClN2O5S	+Na	6.48	209.07	447.169	425.05	7.08	33.9	60.38	36.97	66.61	0.57	1.01	0.62	2.47	60	27	61	28	1	29	0	2	2	7	0.115	1	0	0	33	18	2	5	0	1	0	1	0	0	0	0	1	0	0	1	1	0	0
Clodinafop-Propargyl	C#CCOC([C@@H](C)OC(C=C1)=CC=C1OC(N=C2)=C(F)C=C2Cl)=O	C17H13ClFNO4	+Na	11.6	175.52	372.041	349.76	9.45	25.04	38.43	25.95	65.94	0.68	1.04	0.7	2.75	37	24	38	25	14	34	0.48	2	2	7	0.184	1	1	12	13	17	1	4	0	0	1	1	0	0	0	0	2	0	0	0	2	0	0
Clomazone	O=C1N(CC2=C(Cl)C=CC=C2)OCC1(C)C	C12H14ClNO2	+Na	9.43	158.79	262.061	239.72	7.99	18.9	30.27	20.1	37.86	0.63	1.01	0.67	2.37	30	16	31	17	7	21	0.353	2	2	2	0.065	1	0	6	14	12	1	2	0	0	0	1	0	0	0	0	1	0	0	1	1	0	0
Clothianidin	C/N=C(N[N+]([O-])=O)/NCC(S1)=CN=C1Cl	C6H8ClN5O2S	+Na	3.93	160.71	271.998	249.71	10.86	14.98	24.33	15.97	43.44	0.65	1.06	0.69	2.9	23	15	23	15	8	20.5	0.333	1	1	5	0.217	3	0	5	8	6	5	2	0	1	0	1	0	0	0	0	1	0	0	1	0	0	0
Codeine	O[C@@H]1[C@]2([H])OC3=C(C4=CC=C3OC)[C@]25[C@](C=C1)([H])[C@@H](C4)N(C)CC5	C18H21NO3	+Na	1.77	173.43	322.141	299.4	6.96	26.51	42.92	27.98	44.75	0.62	1	0.65	2.03	43	22	47	26	7	30	0.231	5	24	1	0.021	1	0	6	21	18	1	3	0	0	0	0	0	0	0	0	0	0	0	1	4	0	1
Coumaphos	ClC1=C(C)C(C=C2)=C(C=C2OP(OCC)(OCC)=S)OC1=O	C14H16ClO5PS	+Na	11.84	204.34	385.004	362.79	9.55	24.61	38.96	27.31	54.58	0.65	1.03	0.72	2.48	38	22	39	23	9	29	0.261	2	3	6	0.154	3	0	6	16	14	0	5	1	1	0	1	0	0	0	0	1	0	0	0	2	0	0
Cyanazine	ClC1=NC(NCC)=NC(NC(C)(C)C#N)=N1	C9H13ClN6	+Na	6.73	162.93	263.078	240.73	8.3	18.06	29.47	18.94	40.36	0.62	1.02	0.65	2.52	29	16	29	16	7	21	0.375	1	1	4	0.138	0	1	6	13	9	6	0	0	0	0	1	0	0	0	0	1	0	0	0	1	0	0
Dapsone	O=S(C1=CC=C(C=C1)N)(C2=CC=C(C=C2)N)=O	C12H12N2O2S	+Na	2.84	169.64	271.051	248.33	8.56	19.09	29.35	20.38	45.58	0.66	1.01	0.7	2.68	29	17	30	18	14	26	0.667	2	2	2	0.067	2	0	12	12	12	2	2	0	1	0	0	0	0	0	0	0	0	0	0	2	0	0
Deltamethrin	Br/C(Br)=C/[C@@H]1C(C)(C)[C@@H]1C(O[C@H](C#N)C2=CC=CC(OC3=CC=CC=C3)=C2)=O	C22H19NO3Br2	+Na	14.42	206.32	525.962	505.22	10.75	32.68	47.38	34.69	65.58	0.7	1.01	0.74	2.34	47	28	49	30	15	40	0.4	3	3	7	0.143	2	1	12	19	22	1	3	0	0	0	0	2	0	0	0	2	1	0	0	2	0	0
Demeton-S-methyl	O=P(OC)(OC)SCCSCC	C6H15O3PS2	+Na	7.35	150.48	253.009	230.32	8.53	15.38	27.18	18.43	28.97	0.57	1.01	0.68	2.41	27	12	26	11	1	12	0	0	0	7	0.269	1	0	0	15	6	0	3	1	2	0	0	0	0	0	0	0	0	0	0	0	0	0
Demeton-S-methyl sulfon	O=P(OC)(OC)SCCS(=O)(CC)=O	C6H15O5PS2	+Na	3.04	152.23	284.999	262.32	9.05	16.4	29.83	19.34	42.06	0.57	1.03	0.67	3	29	14	28	13	3	16	0	0	0	7	0.25	3	0	0	15	6	0	5	1	2	0	0	0	0	0	0	0	0	0	0	0	0	0
Deoxynivalenol	O[C@H]1[C@@]2([H])O[C@@](C=C(C)C3=O)([H])[C@@]([C@@H]3O)(CO)[C@](C1)(C)[C@@]24OC4	C15H20O6	+Na	2.48	171.51	319.115	296.35	7.23	24.05	41.8	25.34	54.92	0.59	1.02	0.62	2.62	41	21	44	24	2	26	0	4	7	1	0.023	2	0	0	20	15	0	6	0	0	0	0	0	0	0	0	0	1	0	1	2	1	0
Dichlorvos	Cl/C(Cl)=C/OP(OC)(OC)=O	C4H7Cl2O4P	+Na	7.01	149.94	242.935	220.98	12.28	11.32	19.35	13.02	34.19	0.63	1.07	0.72	3.11	18	11	17	10	2	12	0	0	0	4	0.235	2	0	0	7	4	0	4	1	0	0	2	0	0	0	0	2	0	0	0	0	0	0
Diclofenac	OC(CC1=C(C=CC=C1)NC(C(Cl)=CC=C2)=C2Cl)=O	C14H11Cl2NO2	+Na	11.5	163.79	318.006	296.16	9.87	21.01	30.71	22.2	49.22	0.7	1.02	0.74	2.59	30	19	31	20	13	27	0.6	2	2	4	0.129	1	0	12	11	14	1	2	0	0	0	2	0	0	0	0	2	0	0	0	2	0	0
Dicloxacillin	ClC1=C(C(Cl)=CC=C1)C2=NOC(C)=C2C(N[C@H]3[C@@]4([H])SC(C)(C)[C@H](C(O)=O)N4C3=O)=O	C19H17Cl2N3O5S	+Na	9.57	204.04	492.016	470.36	10.01	31.81	48.73	33.74	80.31	0.68	1.04	0.72	2.68	47	30	50	33	14	41.5	0.333	4	5	4	0.08	3	0	11	17	19	3	5	0	1	0	2	0	0	0	0	2	0	1	2	1	1	0
Dicrotophos	O=P(OC)(OC)O/C(C)=C/C(N(C)C)=O	C8H16NO5P	+Na	3.81	151.23	260.066	237.22	7.65	17.22	31.78	19.05	42.64	0.56	1.03	0.61	2.84	31	15	30	14	3	17	0	0	0	5	0.167	3	0	0	16	8	1	5	1	0	0	0	0	0	0	0	0	0	0	0	0	0	0
Diflubenzuron	ClC1=CC=C(C=C1)NC(NC(C(C(F)=CC=C2)=C2F)=O)=O	C14H9ClF2N2O2	+Na	11.26	176.28	333.021	310.7	10.36	20.92	31.63	21.46	64.78	0.7	1.05	0.72	3.08	30	21	31	22	14	30	0.545	2	2	2	0.065	2	0	12	9	14	2	2	0	0	2	1	0	0	0	0	3	0	0	0	2	0	0
Dimetachlor	ClCC(N(CCOC)C1=C(C)C=CC=C1C)=O	C13H18ClNO2	+Na	9.17	165.1	278.092	255.77	7.31	21.1	35.03	22.63	39.78	0.6	1	0.65	2.34	35	17	35	17	7	21	0.353	1	1	4	0.114	1	0	6	18	13	1	2	0	0	0	1	0	0	0	0	1	0	0	0	1	0	0
Dimethoate	S=P(OC)(OC)SCC(NC)=O	C5H12NO3PS2	+Na	4.42	146.75	251.989	229.29	9.55	14.17	24.51	16.91	31.97	0.59	1.02	0.7	2.66	24	12	23	11	2	13	0	0	0	5	0.217	2	0	0	12	5	1	3	1	2	0	0	0	0	0	0	0	0	0	0	0	0	0
Dimethomorph estereoisomer 1	COC1=C(OC)C=CC(/C(C2=CC=C(Cl)C=C2)=C/C(N3CCOCC3)=O)=C1	C21H22NO4Cl	+Na	9.97	209.66	410.113	387.89	7.92	31.32	49.45	33.06	61.28	0.64	1.01	0.67	2.27	49	27	51	29	14	37	0.414	3	3	5	0.098	2	0	12	22	21	1	4	0	0	0	1	0	0	0	0	1	0	0	0	3	0	0
Dimethomorph estereoisomer 2	ClC1=CC=C(C=C1)/C(C(C=C2)=CC(OC)=C2OC)=C/C(N3CCOCC3)=O	C21H22NO4Cl	+Na	10.35	206.76	410.113	387.89	7.92	31.32	49.45	33.06	61.28	0.64	1.01	0.67	2.27	49	27	51	29	14	37	0.414	3	3	5	0.098	2	0	12	22	21	1	4	0	0	0	1	0	0	0	0	1	0	0	0	3	0	0
Dioxathion	S=P(OCC)(OCC)SC1OCCOC1SP(OCC)(OCC)=S	C12H26O6P2S4	+Na	13.18	195.86	478.998	456.6	9.13	29.56	50.59	35.34	53.28	0.59	1.01	0.71	2.22	50	24	50	24	2	26	0	1	1	12	0.24	2	0	0	26	12	0	6	2	4	0	0	0	0	0	0	0	0	0	0	1	0	0
Diuron	O=C(NC1=CC(Cl)=C(Cl)C=C1)N(C)C	C9H10N2OCl2	+Na	8.76	158.2	255.006	233.11	9.71	15.89	24.6	16.99	36.39	0.66	1.02	0.71	2.6	24	14	24	14	7	18	0.429	1	1	1	0.042	1	0	6	10	9	2	1	0	0	0	2	0	0	0	0	2	0	0	0	1	0	0
Doramectin	O[C@]1([C@@](C(O[C@@H]2C[C@]3(O[C@@](C/C=C4\C)([H])C2)O[C@@H]([C@@H](C)C=C3)C5CCCCC5)=O)([H])C=C(C)[C@H]6O)[C@]6([H])OC/C1=C\C=C\[C@H](C)[C@@H]4O[C@@H]7O[C@@H](C)[C@@H]([C@H](C7)OC)O[C@@H](C[C@@H]8OC)O[C@@H](C)[C@@H]8O	C50H74O14	+Na	15.18	308.14	921.497	899.24	6.52	79.28	138.28	84.53	139.67	0.57	1	0.61	2.18	138	64	145	71	6	77	0	8	16	7	0.048	6	0	0	74	50	0	14	0	0	0	0	0	0	0	0	0	0	0	1	6	0	0
Enalapril	O=C([C@H](C)N[C@@H](CCC1=CC=CC=C1)C(OCC)=O)N2[C@H](C(O)=O)CCC2	C20H28N2O5	+Na	6.72	189.66	399.189	376.5	6.85	32.32	55.33	34.18	68.67	0.59	1.01	0.62	2.54	55	27	56	28	9	34	0.214	2	2	10	0.179	3	0	6	28	20	2	5	0	0	0	0	0	0	0	0	0	0	0	1	1	0	0
Enrofloxacin	FC(C(N1CCN(CC)CC1)=C2)=CC(C(C(C(O)=O)=C3)=O)=C2N3C4CC4	C19H22FN3O3	+Na	3.49	202.1	382.154	359.44	7.49	29.61	48.64	30.93	65.5	0.62	1.01	0.64	2.52	48	26	51	29	9	35	0.207	4	5	4	0.078	3	0	6	22	19	3	3	0	0	1	0	0	0	0	0	1	1	0	0	3	0	0
Eprinomectin B1a	C[C@@H]1O[C@@H](O[C@@H]2[C@@H](OC)C[C@H](O[C@@H]([C@@H](C)/C=C/C=C3CO[C@H]4[C@]\3(O)[C@@H](C=C(C)[C@H]4O)C5=O)/C(C)=C/C[C@H]6O[C@]7(O[C@H]([C@@H](C)CC)[C@@H](C)C=C7)C[C@@H](O5)C6)O[C@H]2C)C[C@H](OC)[C@@H]1NC(C)=O	C50H75NO14	+Na	14.54	310.44	936.508	914.26	6.53	80.28	140.38	85.54	144.83	0.57	1	0.61	2.23	140	65	146	71	7	78	0	7	15	9	0.062	7	0	0	75	50	1	14	0	0	0	0	0	0	0	0	0	0	0	1	5	0	0
Ethiofencarb	CCSCC1=C(OC(NC)=O)C=CC=C1	C11H15NO2S	+Na	8	151.94	248.072	225.34	7.51	18.29	30.02	19.89	34.83	0.61	1	0.66	2.32	30	15	30	15	7	19	0.4	1	1	5	0.167	1	0	6	15	11	1	2	0	1	0	0	0	0	0	0	0	0	0	0	1	0	0
Ethiofencarb sulfone	O=S(CC1=CC=CC=C1OC(N([H])C)=O)(CC)=O	C11H15NO4S	+Na	3.79	155.49	280.061	257.34	8.04	19.31	32.67	20.8	47.92	0.6	1.02	0.65	2.82	32	17	32	17	9	23	0.353	1	1	5	0.156	3	0	6	15	11	1	4	0	1	0	0	0	0	0	0	0	0	0	0	1	0	0
Ethiofencarb sulfoxide	O=S(CC)CC1=CC=CC=C1OC(N([H])C)=O	C11H15NO3S	+Na	3.99	153.22	264.066	241.34	7.79	18.8	31.35	20.35	41.22	0.61	1.01	0.66	2.58	31	16	31	16	8	21	0.375	1	1	5	0.161	2	0	6	15	11	1	3	0	1	0	0	0	0	0	0	0	0	0	0	1	0	0
Ethion	S=P(OCC)(OCC)SCSP(OCC)(OCC)=S	C9H22O4P2S4	+Na	13.51	180.43	406.977	384.53	9.38	24.34	41.17	29.91	42.11	0.59	1	0.73	2.22	41	19	40	18	2	20	0	0	0	12	0.3	2	0	0	22	9	0	4	2	4	0	0	0	0	0	0	0	0	0	0	0	0	0
Ethofenprox	CCOC1=CC=C(C(C)(C)COCC2=CC(OC3=CC=CC=C3)=CC=C2)C=C1	C25H28O3	+Na	15.27	191.81	399.193	376.53	6.72	34.9	55.35	37.02	56.58	0.62	0.99	0.66	2.02	56	28	58	30	18	39	0.6	3	3	9	0.155	0	0	18	28	25	0	3	0	0	0	0	0	0	0	0	0	0	0	0	3	0	0
Ethofumesate	O=S(OC1=CC=C2OC(C(C)(C)C2=C1)OCC)(C)=O	C13H18O5S	+Na	9.84	162.73	309.077	286.38	7.74	22.03	37.67	23.77	48.5	0.6	1.02	0.64	2.55	37	19	38	20	8	25	0.3	2	3	4	0.105	2	0	6	18	13	0	5	0	1	0	0	0	0	0	0	0	0	0	1	1	0	0
Famphur	S=P(OC)(OC)OC1=CC=C(C=C1)S(=O)(N(C)C)=O	C10H16NO5PS2	+Na	8.66	182.13	348.01	325.38	9.3	21.39	35.93	24.35	51.22	0.61	1.03	0.7	2.7	35	19	35	19	9	25	0.316	1	1	6	0.171	3	0	6	16	10	1	5	1	2	0	0	0	0	0	0	0	0	0	0	1	0	0
Fenamiphos	O=P(OCC)(NC(C)C)OC(C=C1)=CC(C)=C1SC	C13H22NO3PS	+Na	11.34	177.85	326.095	303.4	7.4	24.08	40.85	27.07	42.97	0.59	1	0.66	2.26	41	19	41	19	7	23	0.316	1	1	7	0.171	1	0	6	22	13	1	3	1	1	0	0	0	0	0	0	0	0	0	0	1	0	0
Fenhexamid	O=C(NC1=C(Cl)C(Cl)=C(O)C=C1)C2(CCCCC2)C	C14H17Cl2NO2	+Na	10.84	179.32	324.053	302.22	8.39	22.8	36.36	24.48	46.81	0.63	1.01	0.68	2.46	36	19	37	20	7	24	0.3	2	2	2	0.054	1	0	6	17	14	1	2	0	0	0	2	0	0	0	0	2	0	0	0	2	0	0
Fenoterol	OC(CNC(C)CC(C=C1)=CC=C1O)C2=CC(O)=CC(O)=C2	C17H21NO4	+Na	1.95	176.52	326.136	303.39	7.06	26.02	43.25	27.44	56.5	0.61	1.01	0.64	2.57	43	22	44	23	12	29	0.522	2	2	6	0.136	0	0	12	21	17	1	4	0	0	0	0	0	0	0	0	0	0	0	0	2	0	0
Fenoxaprop	ClC1=CC2=C(C=C1)N=C(OC3=CC=C(C=C3)OC(C(O)=O)C)O2	C16H12ClNO5	+Na	11.64	177.98	356.03	333.74	9.54	23.84	36.36	24.7	59.61	0.68	1.04	0.71	2.59	35	23	37	25	17	34	0.64	3	4	5	0.135	1	0	16	12	16	1	5	0	0	0	1	0	0	0	0	1	0	0	1	2	0	0
Fenoxycarb	CCOC(NCCOC1=CC=C(OC2=CC=CC=C2)C=C1)=O	C17H19NO4	+Na	11.42	186.09	324.121	301.37	7.35	25.42	41.36	26.68	51.17	0.62	1.01	0.65	2.33	41	22	42	23	13	30	0.522	2	2	8	0.19	1	0	12	19	17	1	4	0	0	0	0	0	0	0	0	0	0	0	0	2	0	0
Fipronil	ClC1=C(C(Cl)=CC(C(F)(F)F)=C1)N2N=C(C#N)C(S(C(F)(F)F)=O)=C2N	C12H4Cl2F6N4OS	+Na	11.46	194.16	458.928	437.17	14.57	22.03	34.07	22.51	100.11	0.73	1.14	0.75	3.85	30	26	31	27	13	35.5	0.407	2	2	2	0.065	1	1	11	4	12	4	1	0	1	6	2	0	0	0	0	8	0	0	1	1	0	0
Florfenicol	CS(=O)(C1=CC=C([C@@](O)([C@@](CF)(NC(C(Cl)Cl)=O)[H])[H])C=C1)=O	C12H14Cl2FNO4S	+Na	3.88	170.95	379.99	358.24	10.24	22.42	36.72	24.22	67.14	0.64	1.05	0.69	3.2	35	21	35	21	9	27	0.286	1	1	4	0.114	3	0	6	14	12	1	4	0	1	1	2	0	0	0	0	3	0	0	0	1	0	0
Fluazifop-P-butyl	O=C(OCCCC)[C@@H](C)OC(C=C1)=CC=C1OC(N=C2)=CC=C2C(F)(F)F	C19H20F3NO4	+Na	13.16	194.26	406.124	383.4	8.16	28.95	48.67	30.01	77.92	0.62	1.04	0.64	2.89	47	27	48	28	13	35	0.429	2	2	9	0.188	1	0	12	20	19	1	4	0	0	3	0	0	0	0	0	3	0	0	0	2	0	0
Fludioxonil	N#CC1=CNC=C1C2=C(OC(F)(F)O3)C3=CC=C2	C12H6F2N2O2	+Na	10.06	158.88	271.029	248.2	10.34	17.03	25.53	17.08	53.58	0.71	1.06	0.71	2.98	24	18	26	20	12	27.5	0.55	3	4	1	0.038	0	1	11	6	12	2	2	0	0	2	0	0	0	0	0	2	0	0	2	1	0	0
Flufenoxuron	ClC1=CC(C(F)(F)F)=CC=C1OC2=CC=C(C(F)=C2)NC(NC(C(C(F)=CC=C3)=C3F)=O)=O	C21H11ClF6N2O3	+Na	13.88	218.91	511.025	488.79	11.11	30.67	47.65	30.95	112.19	0.7	1.08	0.7	3.4	44	33	46	35	20	46	0.514	3	3	4	0.087	2	0	18	11	21	2	3	0	0	6	1	0	0	0	0	7	0	0	0	3	0	0
Flumequine	FC1=CC2=C3C(CCC(C)N3C=C(C(O)=O)C2=O)=C1	C14H12FNO3	+Na	7.44	164.97	284.069	261.27	8.43	20.23	31.9	20.88	54	0.65	1.03	0.67	2.84	31	19	33	21	9	27	0.286	3	7	1	0.03	3	0	6	12	14	1	3	0	0	1	0	0	0	0	0	1	0	0	0	3	0	0
Flumetasone	F[C@]([C@](C=C1)(C)C2=CC1=O)([C@H]3O)[C@@H](C[C@@H]2F)[C@H](C[C@H]4C)[C@@](C3)(C)[C@]4(C(CO)=O)O	C22H28F2O5	+Na	8.85	220.64	433.18	410.5	7.2	33.75	57.92	35.57	82.67	0.59	1.02	0.62	2.85	57	29	60	32	4	36	0	4	10	2	0.033	4	0	0	28	22	0	5	0	0	2	0	0	0	0	0	2	0	0	1	3	0	0
Fluroxypyr	ClC(C(OCC(O)=O)=NC(F)=C1Cl)=C1N	C7H5Cl2FN2O3	+Na	6.54	152.41	276.955	255.04	12.75	13.83	22	14.31	51.22	0.69	1.1	0.72	3.41	20	15	20	15	7	19	0.4	1	1	3	0.15	1	0	6	5	7	2	3	0	0	1	2	0	0	0	0	3	0	0	0	1	0	0
Furaltadone	[O-][N+](C1=CC=C(/C([H])=N/N2C(OC(CN3CCOCC3)C2)=O)O1)=O	C13H16N4O6	+Na	1.46	176.85	347.096	324.33	8.32	23.63	40.67	24.32	61.83	0.61	1.04	0.62	2.69	39	23	41	25	9	31.5	0.2	3	3	5	0.122	4	0	5	16	13	4	6	0	0	0	0	0	0	0	0	0	0	0	2	1	0	0
Furazolidone	O=C1OCCN1/N=C/C2=CC=C([N+]([O-])=O)O2	C8H7N3O5	+Na	2.77	146	248.028	225.18	9.79	14.74	24.71	14.81	49	0.64	1.07	0.64	3.06	23	16	24	17	9	23.5	0.294	2	2	3	0.125	4	0	5	7	8	3	5	0	0	0	0	0	0	0	0	0	0	0	2	0	0	0
Furosemide	NS(C1=C(Cl)C=C(NCC2=CC=CO2)C(C(O)=O)=C1)(=O)=O	C12H11ClN2O5S	+Na	6.76	190.28	352.997	330.77	10.34	21.32	33.66	22.6	63.53	0.67	1.05	0.71	3.03	32	21	33	22	14	30.5	0.5	2	2	5	0.152	3	0	11	11	12	2	5	0	1	0	1	0	0	0	0	1	0	0	1	1	0	0
Fusarenon X	O[C@H]1[C@@]2([H])O[C@@](C=C(C)C3=O)([H])[C@@]([C@@H]3O)(CO)[C@]([C@H]1OC(C)=O)(C)[C@@]24OC4	C17H22O8	+Na	3.64	184.99	377.121	354.39	7.54	27.67	48.34	29.01	68.92	0.59	1.03	0.62	2.76	47	25	50	28	3	31	0	4	7	3	0.06	3	0	0	22	17	0	8	0	0	0	0	0	0	0	0	0	1	0	1	2	1	0
Gemfibrozil	O=C(C(C)(C)CCCOC1=C(C)C=CC(C)=C1)O	C15H22O3	+Na	12.78	167.81	273.146	250.37	6.26	23.11	39.7	24.74	42.92	0.58	0.99	0.62	2.38	40	18	40	18	7	22	0.333	1	1	6	0.15	1	0	6	22	15	0	3	0	0	0	0	0	0	0	0	0	0	0	0	1	0	0
Haloxyfop-2-ethoxyethyl	CC(C(OCCOCC)=O)OC1=CC=C(OC2=C(C=C(C(F)(F)F)C=N2)Cl)C=C1	C19H19ClF3NO5	+Na	13.1	192.34	456.08	433.84	9.04	30.16	50.32	31.32	85.19	0.63	1.05	0.65	2.94	48	29	49	30	13	37	0.4	2	2	10	0.204	1	0	12	19	19	1	5	0	0	3	1	0	0	0	0	4	0	0	0	2	0	0
Haloxyfop-methyl	O=C(OC)[C@@H](C)OC(C=C1)=CC=C1OC(N=C2)=C(Cl)C=C2C(F)(F)F	C16H13ClF3NO4	+Na	12.59	185.1	398.038	375.75	9.89	24.86	40.34	25.59	77.19	0.65	1.06	0.67	3.09	38	25	39	26	13	33	0.462	2	2	6	0.154	1	0	12	13	16	1	4	0	0	3	1	0	0	0	0	4	0	0	0	2	0	0
Heroin	O=C(C)O[C@@H]1[C@@H]([C@]2(C3=C(C=C4)C5)[C@](C=C1)([H])[C@@H]5N(C)CC2)OC3=C4OC(C)=O	C21H23NO5	+Na	4.15	179.95	392.147	369.45	7.39	31.13	50.46	32.65	61.58	0.62	1.01	0.65	2.28	50	27	54	31	9	37	0.194	5	24	4	0.074	3	0	6	23	21	1	5	0	0	0	0	0	0	0	0	0	0	0	1	4	0	1
Hexaflumuron	O=C(NC1=CC(Cl)=C(OC(F)(F)C(F)F)C(Cl)=C1)NC(C2=C(F)C=CC=C2F)=O	C16H8Cl2F6N2O3	+Na	12.71	202.62	482.971	461.16	12.46	25.78	41.09	26.05	106.31	0.7	1.11	0.7	3.67	37	29	38	30	14	38	0.4	2	2	4	0.105	2	0	12	8	16	2	3	0	0	6	2	0	0	0	0	8	0	0	0	2	0	0
Hexythiazox	ClC1=CC=C(C=C1)C2SC(N(C(N([H])C3CCCCC3)=O)C2C)=O	C17H21ClN2O2S	+Na	13.62	199.73	375.09	352.92	8.02	27.78	44.09	30.04	52.61	0.63	1	0.68	2.29	44	23	46	25	8	30	0.24	3	3	2	0.043	2	0	6	21	17	2	2	0	1	0	1	0	0	0	0	1	0	0	1	2	0	0
HT-2 Toxin	O[C@@H]1[C@@]([C@](C[C@@H]2OC(CC(C)C)=O)(COC(C)=O)[C@](C=C2C)([H])O[C@]3([H])[C@@H]1O)(C)[C@]43OC4	C22H32O8	+Na	8.89	205.61	447.199	424.54	6.85	35.66	62.76	37.82	74.75	0.58	1.01	0.61	2.49	62	30	65	33	3	36	0	4	7	7	0.108	3	0	0	32	22	0	8	0	0	0	0	0	0	0	0	0	1	0	1	2	1	0
Hydrocodone	O=C1[C@@H]2OC3=C(C4=CC=C3OC)[C@]25[C@@H](CC1)[C@@H](C4)N(C)CC5	C18H21NO3	+Na	2.16	172.49	322.141	299.4	6.96	26.51	42.92	27.98	45.08	0.62	1	0.65	2.05	43	22	47	26	7	30	0.231	5	24	1	0.021	1	0	6	21	18	1	3	0	0	0	0	0	0	0	0	0	0	0	1	4	0	1
Imidacloprid	O=[N+]([O-])NC1=NCCN1CC2=CC=C(N=C2)Cl	C9H10ClN5O2	+Na	3.93	157.09	278.042	255.69	9.47	17.49	28.14	18.08	46.11	0.65	1.04	0.67	2.71	27	17	28	18	9	24	0.333	2	2	4	0.143	3	0	6	10	9	5	2	0	0	0	1	0	0	0	0	1	0	0	1	1	0	0
Indoxacarb	ClC1=CC=C2C3=NN(C(N(C(OC)=O)C(C=C4)=CC=C4OC(F)(F)F)=O)CO[C@@]3(C(OC)=O)CC2=C1	C22H17ClF3N3O7	+Na	12.63	219.64	550.06	527.87	9.96	34.98	56.41	35.72	108.61	0.66	1.06	0.67	3.02	53	36	56	39	16	49	0.308	4	7	5	0.089	4	0	12	17	22	3	7	0	0	3	1	0	0	0	0	4	0	0	1	3	0	0
Iprodione	ClC1=CC(N2C(N(C(NC(C)C)=O)CC2=O)=O)=CC(Cl)=C1	C13H13Cl2N3O3	+Na	11.29	194.08	352.023	330.19	9.71	22.51	35.24	23.66	58.56	0.66	1.04	0.7	2.79	34	21	35	22	9	28	0.273	2	2	2	0.057	3	0	6	13	13	3	3	0	0	0	2	0	0	0	0	2	0	0	1	1	0	0
Iprovalicarb	O=C([C@H](C(C)C)NC(OC(C)C)=O)NC(C)C1=CC=C(C)C=C1	C18H28N2O3	+Na	10.88	183.59	343.199	320.48	6.28	29.29	50.67	31.27	54.5	0.57	0.99	0.61	2.37	51	23	51	23	8	28	0.261	1	1	7	0.137	2	0	6	28	18	2	3	0	0	0	0	0	0	0	0	0	0	0	0	1	0	0
Isoproturon	O=C(NC1=CC=C(C(C)C)C=C1)N(C)C	C12H18N2O	+Na	8.71	158.37	229.131	206.32	6.25	19.28	32.6	20.56	33.83	0.58	0.99	0.62	2.26	33	15	33	15	7	19	0.4	1	1	2	0.061	1	0	6	18	12	2	1	0	0	0	0	0	0	0	0	0	0	0	0	1	0	0
Isopyrazam	O=C(NC1=CC=CC2=C1C3CCC2C3C(C)C)C4=CN(C)N=C4C(F)F	C20H23F2N3O	+Na	12.47	194.55	382.17	359.46	7.34	30.29	49.38	31.72	64.17	0.62	1.01	0.65	2.47	49	26	52	29	12	35.5	0.379	4	7	3	0.058	1	0	11	23	20	3	1	0	0	2	0	0	0	0	0	2	0	0	3	2	0	0
Isoxaben	O=C(C(C(OC)=CC=C1)=C1OC)NC2=CC(C(CC)(C)CC)=NO2	C18H24N2O4	+Na	10.32	199.01	355.163	332.44	6.93	28.61	48.23	30.2	55.25	0.6	1	0.63	2.3	48	24	49	25	12	31.5	0.44	2	2	7	0.143	1	0	11	24	18	2	4	0	0	0	0	0	0	0	0	0	0	0	1	1	0	0
JWH-007	O=C(C1=CC=CC2=CC=CC=C12)C3=C(C)N(C4=CC=CC=C43)CCCCC	C25H25NO	+Na	13.86	208.98	378.183	355.51	6.84	33.68	51.03	35.6	54.33	0.65	0.98	0.68	2.01	52	27	55	30	22	41.5	0.7	4	6	6	0.109	1	0	21	25	25	1	1	0	0	0	0	0	0	0	0	0	0	0	1	3	0	0
JWH-016	O=C(C1=C(C=CC=C2)C2=CC=C1)C(C3=C4C=CC=C3)=C(C)N4CCCC	C24H23NO	+Na	13.3	203.58	364.167	341.48	6.97	32.08	48.15	33.84	52.83	0.65	0.98	0.69	2.03	49	26	52	29	22	40.5	0.724	4	6	5	0.096	1	0	21	23	24	1	1	0	0	0	0	0	0	0	0	0	0	0	1	3	0	0
JWH-019	O=C(C1=CC=CC2=C1C=CC=C2)C3=CN(CCCCCC)C4=C3C=CC=C4	C25H25NO	+Na	14.12	211.31	378.183	355.51	6.84	33.68	51.03	35.6	54.17	0.65	0.98	0.68	2.01	52	27	55	30	22	41.5	0.7	4	6	7	0.127	1	0	21	25	25	1	1	0	0	0	0	0	0	0	0	0	0	0	1	3	0	0
JWH-201	O=C(CC(C=C1)=CC=C1OC)C(C2=CC=CC=C32)=CN3CCCCC	C22H25NO2	+Na	12.74	203.59	358.178	335.48	6.71	31.19	49.36	33.05	52	0.62	0.99	0.66	2.08	50	25	52	27	17	36	0.593	3	4	8	0.154	1	0	16	25	22	1	2	0	0	0	0	0	0	0	0	0	0	0	1	2	0	0
JWH-203	O=C(CC(C=CC=C1)=C1Cl)C(C2=CC=CC=C32)=CN3CCCCC	C21H22ClNO	+Na	13.38	200.25	362.128	339.89	7.39	29.78	45.47	31.69	50.61	0.65	0.99	0.69	2.11	46	24	48	26	17	35	0.615	3	4	7	0.146	1	0	16	22	21	1	1	0	0	0	1	0	0	0	0	1	0	0	1	2	0	0
JWH-250	O=C(CC(C=CC=C1)=C1OC)C(C2=CC=CC=C32)=CN3CCCCC	C22H25NO2	+Na	12.97	200.19	358.178	335.48	6.71	31.19	49.36	33.05	52	0.62	0.99	0.66	2.08	50	25	52	27	17	36	0.593	3	4	8	0.154	1	0	16	25	22	1	2	0	0	0	0	0	0	0	0	0	0	0	1	2	0	0
JWH-302	O=C(CC1=CC(OC)=CC=C1)C2=CN(C3=CC=CC=C32)CCCCC	C22H25NO2	+Na	12.77	202.45	358.178	335.48	6.71	31.19	49.36	33.05	52	0.62	0.99	0.66	2.08	50	25	52	27	17	36	0.593	3	4	8	0.154	1	0	16	25	22	1	2	0	0	0	0	0	0	0	0	0	0	0	1	2	0	0
Ketoprofen	OC(C(C1=CC(C(C2=CC=CC=C2)=O)=CC=C1)C)=O	C16H14O3	+Na	9.45	165.87	277.084	254.3	7.71	21.72	33.17	22.69	49.67	0.66	1.01	0.69	2.61	33	19	34	20	14	28	0.6	2	2	4	0.118	2	0	12	14	16	0	3	0	0	0	0	0	0	0	0	0	0	0	0	2	0	0
lambda-Cyhalothrin I	N#CC(C1=CC=CC(OC2=CC=CC=C2)=C1)OC([C@@]3([H])C(C)(C)[C@@]([H])3/C=C(Cl)\C(F)(F)F)=O	C23H19ClF3NO3	+Na	14.21	208.66	472.09	449.88	9	33.14	51.67	34.42	89.44	0.66	1.03	0.69	2.89	50	31	52	33	15	43	0.364	3	3	7	0.135	2	1	12	19	23	1	3	0	0	3	1	0	0	0	0	4	1	0	0	2	0	0
lambda-Cyhalothrin II	N#CC(C1=CC=CC(OC2=CC=CC=C2)=C1)OC([C@@]3([H])C(C)(C)[C@@]([H])3/C=C(Cl)\C(F)(F)F)=O	C23H19ClF3NO3	+Na	14.3	190.04	472.09	449.88	9	33.14	51.67	34.42	89.44	0.66	1.03	0.69	2.89	50	31	52	33	15	43	0.364	3	3	7	0.135	2	1	12	19	23	1	3	0	0	3	1	0	0	0	0	4	1	0	0	2	0	0
Levamisole	[H][C@@]1(C2=CC=CC=C2)N=C3N(C1)CCS3	C11H12N2S	+Na	1.93	154.17	227.061	204.32	7.86	17.06	25.7	18.47	26	0.66	0.99	0.71	1.86	26	14	28	16	7	20	0.375	3	4	1	0.036	1	0	6	12	11	2	0	0	1	0	0	0	0	0	0	0	0	0	2	1	0	1
Lincomycin	O[C@H]([C@@H]([C@H]1O)O)[C@]([C@@H]([C@@H](C)O)NC([C@H]2N(C)C[C@H](CCC)C2)=O)([H])O[C@@H]1SC	C18H34N2O6S	+Na	2.59	204.06	429.203	406.61	6.67	33.71	61.38	36.57	68.5	0.55	1.01	0.6	2.54	61	27	62	28	1	29	0	2	2	7	0.113	1	0	0	34	18	2	6	0	1	0	0	0	0	0	0	0	0	0	1	1	0	0
Linuron	CON(C)C(NC1=CC(Cl)=C(Cl)C=C1)=O	C9H10Cl2N2O2	+Na	9.65	162.44	271.001	249.11	9.96	16.4	25.92	17.44	39.89	0.66	1.04	0.7	2.66	25	15	25	15	7	19	0.4	1	1	2	0.08	1	0	6	10	9	2	2	0	0	0	2	0	0	0	0	2	0	0	0	1	0	0
Lorazepam	ClC1=C(C=CC=C1)C(C2=CC(Cl)=CC=C2NC3=O)=NC3O	C15H10Cl2N2O2	+Na	8.91	180.74	343.001	321.17	10.36	22.4	31.92	23.44	53.72	0.72	1.03	0.76	2.56	31	21	33	23	14	31	0.522	3	4	1	0.03	2	0	12	10	15	2	2	0	0	0	2	0	0	0	0	2	0	0	0	2	1	0
Lovastatin	O[C@@H](C1)C[C@@H](CC[C@@H]([C@@H](C)C=CC2=C[C@H](C)C3)[C@@]2([H])[C@H]3OC([C@@H](C)CC)=O)OC1=O	C24H36O5	+Na	13.15	204.72	427.245	404.6	6.22	37.32	64.54	39.98	65.67	0.57	0.99	0.62	2.26	65	29	67	31	4	35	0	3	4	7	0.104	4	0	0	36	24	0	5	0	0	0	0	0	0	0	0	0	0	0	0	3	0	0
Lufenuron	ClC(C(OC(F)(C(C(F)(F)F)F)F)=C1)=CC(NC(NC(C(C(F)=CC=C2)=C2F)=O)=O)=C1Cl	C17H8Cl2F8N2O3	+Na	13.42	211.45	532.968	511.17	12.78	27.59	45	27.68	123.56	0.69	1.13	0.69	3.86	40	32	41	33	14	41	0.364	2	2	5	0.122	2	0	12	8	17	2	3	0	0	8	2	0	0	0	0	10	0	0	0	2	0	0
MAB-CHMINACA	O=C(C1=NN(C2=C1C=CC=C2)CC3CCCCC3)NC(C(C)(C)C)C(N)=O	C21H30N4O2	+Na	12.86	210.84	393.226	370.55	6.5	33.77	56.55	35.83	60.75	0.59	0.99	0.63	2.25	57	27	59	29	12	36	0.345	3	4	6	0.102	2	0	10	30	21	4	2	0	0	0	0	0	0	0	0	0	0	0	1	2	0	0
Maduramicin	O[C@@]1(C)O[C@]([C@@H](C)C[C@H]1C)([H])[C@](C2)([H])O[C@@]([C@H]2O[C@H](C[C@@H]3OC)O[C@@H](C)[C@@H]3OC)([H])[C@@](CC4)(C)O[C@@]4([H])[C@@](CC5)(C)O[C@]5(C6)O[C@]([C@H](C)[C@H]6O)([H])[C@@H](C)[C@]([C@@H]([C@H]7OC)OC)([H])O[C@@]([C@H]7C)(CC(O)=O)O	C47H80O17	+Na	15.52	321.88	939.529	917.27	6.37	79.61	144.91	85.18	145.75	0.55	1.01	0.59	2.28	144	64	150	70	1	71	0	7	7	13	0.087	1	0	0	80	47	0	17	0	0	0	0	0	0	0	0	0	0	0	3	4	0	0
Malaoxon	O=P(OC)(OC)SC(CC(OCC)=O)C(OCC)=O	C10H19O7PS	+Na	7.56	164.4	337.048	314.33	8.27	21.53	39.18	24.13	54.81	0.57	1.03	0.63	2.88	38	19	37	18	3	21	0	0	0	11	0.297	3	0	0	19	10	0	7	1	1	0	0	0	0	0	0	0	0	0	0	0	0	0
Malathion	S=P(OC)(OC)SC(CC(OCC)=O)C(OCC)=O	C10H19O6PS2	+Na	10.4	172.11	353.025	330.4	8.69	22.11	38.93	25.32	51.47	0.58	1.02	0.67	2.71	38	19	37	18	3	21	0	0	0	11	0.297	3	0	0	19	10	0	6	1	2	0	0	0	0	0	0	0	0	0	0	0	0	0
Marbofloxacin	FC1=C(C2=C(C(C(C(C(O)=O)=C3)=O)=C1)N3N(C)CO2)N4CCN(C)CC4	C17H19FN4O4	+Na	2.63	195.77	385.128	362.4	8.05	27.92	46.3	28.87	68.33	0.62	1.03	0.64	2.63	45	26	48	29	9	35	0.207	4	8	2	0.042	3	0	6	19	17	4	4	0	0	1	0	0	0	0	0	1	0	0	0	4	0	0
MDMB-CHMICA	O=C(C1=CN(C2=C1C=CC=C2)CC3CCCCC3)N[C@](C(OC)=O)(C(C)(C)C)[H]	C23H32N2O3	+Na	13.61	216.95	407.231	384.57	6.41	35.49	59.44	37.8	61.25	0.59	0.99	0.63	2.19	60	28	62	30	12	37	0.333	3	4	7	0.113	2	0	10	32	23	2	3	0	0	0	0	0	0	0	0	0	0	0	1	2	0	0
MDP2P glycidate (3,4-Methylenedioxyphenylpropan-2-one glycidate)	O=C(OC)C1(C)C(C2=CC(OCO3)=C3C=C2)O1	C12H12O5	+Na	8.6	164.94	259.058	236.24	8.15	18.15	29.94	18.84	41.75	0.63	1.03	0.65	2.46	29	17	31	19	7	23	0.316	3	4	3	0.097	1	0	6	12	12	0	5	0	0	0	0	0	0	0	0	0	1	0	1	1	0	0
Mephosfolan	O=P(OCC)(N=C1SC(C)CS1)OCC	C8H16NO3PS2	+Na	7.1	168.67	292.02	269.36	8.69	18.37	31.28	21.44	34.97	0.59	1.01	0.69	2.33	31	15	31	15	2	17	0	1	1	5	0.161	2	0	0	16	8	1	3	1	2	0	0	0	0	0	0	0	0	0	1	0	0	0
Mesotrione	O=C(CCCC1=O)C1C(C2=CC=C(S(=O)(C)=O)C=C2[N+]([O-])=O)=O	C14H13NO7S	+Na	5.63	175	362.03	339.35	9.43	23.25	37.77	24.4	75.75	0.65	1.05	0.68	3.29	36	23	37	24	13	34	0.25	2	2	4	0.108	7	0	6	13	14	1	7	0	1	0	0	0	0	0	0	0	0	0	0	2	0	0
Metalaxyl	O=C(COC)N(C(C)C(OC)=O)C1=C(C)C=CC=C1C	C15H21NO4	+Na	8.89	167.88	302.136	279.37	6.81	24.02	41.25	25.44	50.17	0.59	1.01	0.62	2.51	41	20	41	20	8	25	0.3	1	1	6	0.146	2	0	6	21	15	1	4	0	0	0	0	0	0	0	0	0	0	0	0	1	0	0
Methamidophos	O=P(OC)(N)SC	C2H8NO2PS	+Na	1.21	137.5	163.991	141.15	9.41	8.38	15.34	10.29	21.14	0.56	1.02	0.69	3.02	15	7	14	6	1	7	0	0	0	2	0.143	1	0	0	8	2	1	2	1	1	0	0	0	0	0	0	0	0	0	0	0	0	0
Methidathion	S=P(OC)(OC)SCN1N=C(OC)SC1=O	C6H11N2O4PS3	+Na	9.15	160.41	324.951	302.37	11.2	17.17	28.13	20.26	41.47	0.64	1.04	0.75	2.59	27	16	27	16	3	19	0	1	1	6	0.222	3	0	0	11	6	2	4	1	3	0	0	0	0	0	0	0	0	0	1	0	0	0
Methiocarb sulfoxide	O=S(C)C(C(C)=C1)=C(C)C=C1OC(N([H])C)=O	C11H15NO3S	+Na	4.39	154.16	264.066	241.34	7.79	18.8	31.35	20.35	41.56	0.61	1.01	0.66	2.6	31	16	31	16	8	21	0.375	1	1	3	0.097	2	0	6	15	11	1	3	0	1	0	0	0	0	0	0	0	0	0	0	1	0	0
Methomyl	CNC(ON=C(C)SC)=O	C5H10N2O2S	+Na	2.73	141.89	185.036	162.24	8.11	11.49	20.47	12.61	27.17	0.57	1.02	0.63	2.72	20	10	19	9	2	11	0	0	0	3	0.158	2	0	0	10	5	2	2	0	1	0	0	0	0	0	0	0	0	0	0	0	0	0
Metolachlor	COCC(C)N(C(CCl)=O)C1=C(CC)C=CC=C1C	C15H22ClNO2	+Na	11.15	171.44	306.123	283.83	6.92	24.29	40.8	26.15	43.11	0.59	1	0.64	2.27	41	19	41	19	7	23	0.316	1	1	5	0.122	1	0	6	22	15	1	2	0	0	0	1	0	0	0	0	1	0	0	0	1	0	0
Metrafenone	O=C(C1=C(OC)C=CC(Br)=C1C)C(C(OC)=C2OC)=C(C)C=C2OC	C19H21BrO5	+Na	12.29	195.17	431.046	409.3	8.9	29.22	46.59	31	58.42	0.64	1.01	0.67	2.34	46	25	47	26	13	33	0.462	2	2	6	0.128	1	0	12	21	19	0	5	0	0	0	0	1	0	0	0	1	0	0	0	2	0	0
Mevinphos 1	O=P(OC)(OC)O/C(C)=C/C(OC)=O	C7H13O6P	+Na	4.63	146.02	247.034	224.17	8.3	15.14	28.12	16.74	42.14	0.56	1.04	0.62	3.01	27	14	26	13	3	16	0	0	0	6	0.231	3	0	0	13	7	0	6	1	0	0	0	0	0	0	0	0	0	0	0	0	0	0
Mevinphos 2	O=P(OC)(OC)O/C(C)=C\C(OC)=O	C7H13O6P	+Na	5.59	146.14	247.034	224.17	8.3	15.14	28.12	16.74	42.14	0.56	1.04	0.62	3.01	27	14	26	13	3	16	0	0	0	6	0.231	3	0	0	13	7	0	6	1	0	0	0	0	0	0	0	0	0	0	0	0	0	0
Monensin	O[C@@]1(CO)O[C@]([C@@H](C)C[C@H]1C)([H])[C@]2([H])O[C@@]([C@@H](C)C2)([H])[C@@](CC3)(CC)O[C@@]3([H])[C@@](CC4)(C)O[C@]4(C5)O[C@@]([C@@H](C)[C@H]([C@H](C)C(O)=O)OC)([H])[C@H](C)[C@H]5O	C36H62O11	+Na	15.01	245.9	693.418	670.98	6.16	60.16	108.99	64.6	107.5	0.55	1	0.59	2.29	109	47	113	51	1	52	0	5	5	10	0.088	1	0	0	62	36	0	11	0	0	0	0	0	0	0	0	0	0	0	3	2	0	0
Monoacetyl dapsone	O=S(C(C=C1)=CC=C1N([H])C(C)=O)(C(C=C2)=CC=C2N([H])[H])=O	C14H14N2O3S	+Na	4.08	182.73	313.062	290.37	8.54	22.2	34.56	23.59	54.75	0.65	1.02	0.69	2.74	34	20	35	21	15	30	0.571	2	2	3	0.086	3	0	12	14	14	2	3	0	1	0	0	0	0	0	0	0	0	0	0	2	0	0
Monocrotophos	O=P(OC)(OC)O/C(C)=C/C(NC)=O	C7H14NO5P	+Na	3.32	146.34	246.05	223.19	7.97	15.62	28.9	17.29	41.14	0.56	1.03	0.62	2.94	28	14	27	13	3	16	0	0	0	5	0.185	3	0	0	14	7	1	5	1	0	0	0	0	0	0	0	0	0	0	0	0	0	0
Moxidectin	O[C@]1([C@](C=C2C)([H])C(O[C@](C3)([H])C4)=O)[C@]([C@@H]2O)([H])OC/C1=C\C=C\[C@H](C)C/C(C)=C/C[C@@]3([H])O[C@]4(C/5)O[C@H](/C(C)=C/C(C)C)[C@@H](C)C5=N\OC	C37H53NO8	+Na	15.33	260.16	662.366	639.91	6.46	57.63	98.69	61.44	101	0.58	1	0.62	2.2	99	46	103	50	7	57	0	5	13	3	0.029	7	0	0	53	37	1	8	0	0	0	0	0	0	0	0	0	0	0	1	3	0	0
Moxifloxacin	O=C(O)C(C1=O)=CN(C2=C1C=C(C(N3C[C@]([H])(CCCN4)[C@@]4([H])C3)=C2OC)F)C5CC5	C21H24FN3O4	+Na	4.91	208.98	424.164	401.48	7.58	32.72	53.85	34.15	71.83	0.62	1.02	0.64	2.48	53	29	57	33	9	39	0.182	5	7	4	0.07	3	0	6	24	21	3	4	0	0	1	0	0	0	0	0	1	1	0	1	3	0	0
Nalidixic Acid	O=C1C2=C(N=C(C)C=C2)N(C=C1C(O)=O)CC	C12H12N2O3	+Na	7.09	159.57	255.074	232.26	8.01	18.51	29.6	19.18	46.5	0.64	1.02	0.66	2.74	29	17	30	18	9	24	0.333	2	3	2	0.067	3	0	6	12	12	2	3	0	0	0	0	0	0	0	0	0	0	0	0	2	0	0
Nandrolone, alpha	O[C@@H]1[C@]2(C)[C@@H](CC1)[C@H](CC3)[C@H](CC2)[C@@H](CC4)C3=CC4=O	C18H26O2	+Na	10.45	197.04	297.183	274.44	5.97	26.8	45.14	28.81	40.25	0.58	0.98	0.63	2.01	46	20	49	23	2	25	0	4	10	0	0	2	0	0	26	18	0	2	0	0	0	0	0	0	0	0	0	0	0	1	3	0	0
Naproxen	O=C([C@@H](C)C1=CC(C=C2)=C(C=C1)C=C2OC)O	C14H14O3	+Na	9.75	158.86	253.084	230.28	7.43	19.72	31.17	20.69	42.17	0.64	1.01	0.67	2.48	31	17	32	18	12	24.5	0.611	2	3	3	0.094	1	0	11	14	14	0	3	0	0	0	0	0	0	0	0	0	0	0	0	2	0	0
Narasin	O[C@H]1[C@](O[C@]2(C)[C@](CC3)([H])O[C@@H](C)[C@]3(CC)O)(CC2)O[C@]4(C=C1)O[C@@]([C@@H](CC)C([C@@H](C)[C@H]([C@H](C)[C@]5([H])O[C@]([C@@H](CC)C(O)=O)([H])[C@@H](C)C[C@@H]5C)O)=O)([H])[C@@H](C)C[C@H]4C	C43H72O11	+Na	16.41	270.18	787.497	765.15	6.07	70.15	125.41	75.41	123.33	0.56	1	0.6	2.28	126	54	130	58	3	61	0	5	5	12	0.092	3	0	0	72	43	0	11	0	0	0	0	0	0	0	0	0	0	0	1	4	0	0
Neosolaniol	CC([C@@H](O)C[C@@]1([C@@]([C@]23CO2)(C)[C@H](OC(C)=O)[C@@H](O)[C@]34[H])COC(C)=O)=C[C@]1(O4)[H]	C19H26O8	+Na	4.03	183.93	405.152	382.45	7.22	30.87	54.11	32.53	69.92	0.58	1.02	0.61	2.59	53	27	56	30	3	33	0	4	7	5	0.089	3	0	0	26	19	0	8	0	0	0	0	0	0	0	0	0	1	0	1	2	1	0
Nivalenol	O[C@@H]1[C@@]([C@]([C@@H]2O)(CO)[C@](C=C(C)C2=O)([H])O[C@]3([H])[C@@H]1O)(C)[C@@]43OC4	C15H20O7	+Na	1.68	175.07	335.11	312.35	7.44	24.56	43.13	25.8	60.75	0.58	1.03	0.61	2.76	42	22	45	25	2	27	0	4	7	1	0.022	2	0	0	20	15	0	7	0	0	0	0	0	0	0	0	0	1	0	1	2	1	0
Norfloxacin prot II	FC(C(N1CCNCC1)=C2)=CC3=C2N(CC)C=C(C(O)=O)C3=O	C16H18FN3O3	+Na	3.12	187.92	342.122	319.37	7.79	25.41	41.87	26.41	61.67	0.62	1.02	0.64	2.68	41	23	43	25	9	31	0.24	3	4	3	0.07	3	0	6	18	16	3	3	0	0	1	0	0	0	0	0	1	0	0	0	3	0	0
norMorphine	O[C@@H]1[C@@H]2OC3=C(C4=CC=C3O)[C@]25[C@](C=C1)([H])[C@@H](C4)NCC5	C16H17NO3	+Na	0.93	165.78	294.11	271.34	7.33	23.31	37.15	24.46	43.75	0.63	1	0.66	2.19	37	20	41	24	7	28	0.25	5	24	0	0	1	0	6	17	16	1	3	0	0	0	0	0	0	0	0	0	0	0	1	4	0	1
Omeprazole	O=S(CC1=NC=C(C(OC)=C1C)C)C2=NC3=CC(OC)=CC=C3N2	C17H19N3O3S	+Na	6.6	191.13	368.104	345.46	8.03	27.39	43.43	29.12	54.56	0.64	1.01	0.68	2.27	43	24	45	26	17	35	0.615	3	4	5	0.111	1	0	16	19	17	3	3	0	1	0	0	0	0	0	0	0	0	0	1	2	0	0
Omethoate	O=P(OC)(OC)SCC(NC)=O	C5H12NO4PS	+Na	1.77	143.59	236.012	213.22	8.88	13.6	24.76	15.72	35.31	0.57	1.03	0.66	2.94	24	12	23	11	2	13	0	0	0	5	0.217	2	0	0	12	5	1	4	1	1	0	0	0	0	0	0	0	0	0	0	0	0	0
Oxacillin	O=C1N2[C@@H]([C@@H]1NC(C3=C(C)ON=C3C4=CC=CC=C4)=O)SC(C)(C)[C@@H]2C(O)=O	C19H19N3O5S	+Na	8.62	194.45	424.094	401.48	8.54	30.41	48.09	32.03	72.75	0.65	1.02	0.68	2.6	47	28	50	31	14	39.5	0.355	4	5	4	0.08	3	0	11	19	19	3	5	0	1	0	0	0	0	0	0	0	0	1	2	1	1	0
Oxadixyl	COCC(N(N1CCOC1=O)C2=C(C)C=CC=C2C)=O	C14H18N2O4	+Na	6.56	165.4	301.116	278.34	7.32	22.82	38.58	23.92	49.83	0.6	1.02	0.63	2.49	38	20	39	21	8	26	0.286	2	2	4	0.103	2	0	6	18	14	2	4	0	0	0	0	0	0	0	0	0	0	0	1	1	0	0
Oxamyl	O=C(/C(SC)=N/OC(NC)=O)N(C)C	C7H13N3O3S	+Na	2.45	149.93	242.057	219.3	8.12	15.59	27.78	16.84	39.83	0.58	1.03	0.62	2.85	27	14	26	13	3	16	0	0	0	4	0.154	3	0	0	13	7	3	3	0	1	0	0	0	0	0	0	0	0	0	0	0	0	0
Oxolinic Acid	O=C1C(C=C2OCOC2=C3)=C3N(CC)C=C1C(O)=O	C13H11NO5	+Na	5.68	163.65	284.053	261.25	8.71	19.54	31.16	20.09	51.67	0.65	1.04	0.67	2.72	30	19	32	21	9	27	0.286	3	6	2	0.063	3	0	6	11	13	1	5	0	0	0	0	0	0	0	0	0	0	0	1	2	0	0
Oxycodone	O[C@@]1(CCC2=O)[C@]3([C@H]2OC4=C5OC)C4=C(C=C5)C[C@H]1N(C)CC3	C18H21NO4	+Na	2	174.55	338.136	315.4	7.17	27.02	44.25	28.44	51	0.61	1.01	0.65	2.22	44	23	48	27	7	31	0.222	5	24	1	0.021	1	0	6	21	18	1	4	0	0	0	0	0	0	0	0	0	0	0	1	4	0	1
Oxydemeton-methyl	O=P(OC)(OC)SCCS(CC)=O	C6H15O4PS2	+Na	2.8	150.93	269.004	246.32	8.8	15.89	28.51	18.89	35.36	0.57	1.02	0.67	2.72	28	13	27	12	2	14	0	0	0	7	0.259	2	0	0	15	6	0	4	1	2	0	0	0	0	0	0	0	0	0	0	0	0	0
Pantoprazole	FC(OC1=CC=C2NC(S(CC(N=CC=C3OC)=C3OC)=O)=NC2=C1)F	C16H15F2N3O4S	+Na	7.06	184.94	406.064	383.41	9.35	26.52	42.9	27.69	71.72	0.65	1.05	0.68	2.76	41	26	43	28	17	37	0.571	3	4	6	0.14	1	0	16	15	16	3	4	0	1	2	0	0	0	0	0	2	0	0	1	2	0	0
Pefloxacin	FC(C(N1CCN(C)CC1)=C2)=CC3=C2N(CC)C=C(C(O)=O)C3=O	C17H20FN3O3	+Na	3.02	192.96	356.138	333.4	7.58	27.01	44.75	28.17	63.17	0.61	1.02	0.64	2.63	44	24	46	26	9	32	0.231	3	4	3	0.065	3	0	6	20	17	3	3	0	0	1	0	0	0	0	0	1	0	0	0	3	0	0
Penicillin G	O=C1N2[C@]([C@@H]1NC(CC3=CC=CC=C3)=O)([H])SC(C)(C)[C@@H]2C(O)=O	C16H18N2O4S	+Na	7.59	181.67	357.088	334.43	8.16	25.91	41.66	27.57	60.75	0.63	1.02	0.67	2.64	41	23	43	25	9	31	0.24	3	4	4	0.093	3	0	6	18	16	2	4	0	1	0	0	0	0	0	0	0	0	1	1	1	1	0
Phosmet	S=P(OC)(OC)SCN1C(C2=CC=CC=C2C1=O)=O	C11H12NO4PS2	+Na	9.44	167.89	339.984	317.35	10.24	20.69	31.84	23.37	49.47	0.67	1.03	0.75	2.6	31	19	32	20	9	26	0.3	2	3	5	0.156	3	0	6	12	11	1	4	1	2	0	0	0	0	0	0	0	0	0	1	1	0	0
Phosphamidon	Cl/C(C(N(CC)CC)=O)=C(C)\OP(OC)(OC)=O	C10H19NO5PCl	+Na	6.75	162.25	322.058	299.72	8.1	21.11	37.87	23.43	49.42	0.57	1.02	0.63	2.75	37	18	36	17	3	20	0	0	0	7	0.194	3	0	0	19	10	1	5	1	0	0	1	0	0	0	0	1	0	0	0	0	0	0
Pipemidic Acid	CCN1C2=C(C(C(C(O)=O)=C1)=O)C=NC(N3CCNCC3)=N2	C14H17N5O3	+Na	2.43	183.93	326.122	303.36	7.78	24.09	39.79	24.96	56	0.62	1.02	0.64	2.55	39	22	41	24	9	30	0.25	3	4	3	0.073	3	0	6	17	14	5	3	0	0	0	0	0	0	0	0	0	0	0	0	3	0	0
Piperacillin	O=C1N2[C@]([C@@H]1NC([C@@H](C3=CC=CC=C3)NC(N4C(C(N(CC)CC4)=O)=O)=O)=O)([H])SC(C)(C)[C@@H]2C(O)=O	C23H27N5O7S	+Na	7.45	224.04	540.152	517.62	8.22	39.22	64.6	41.23	99.58	0.62	1.03	0.65	2.77	63	36	66	39	12	48	0.154	4	5	6	0.091	6	0	6	27	23	5	7	0	1	0	0	0	0	0	0	0	0	1	1	2	1	0
Pravadoline (WIN 48,098)	O=C(C1=C(N(C2=C1C=CC=C2)CCN3CCOCC3)C)C4=CC=C(C=C4)OC	C23H26N2O3	+Na	7.25	194.73	401.184	378.51	7.01	33.7	53.79	35.51	58.67	0.62	1	0.66	2.1	54	28	57	31	17	40	0.516	4	5	6	0.105	1	0	16	26	23	2	3	0	0	0	0	0	0	0	0	0	0	0	1	3	0	0
Primidone	O=C(C1(CC)C2=CC=CC=C2)NCNC1=O	C12H14N2O2	+Na	4.67	154.44	241.095	218.28	7.28	18.6	30.16	19.49	40.25	0.62	1.01	0.65	2.52	30	16	31	17	8	22	0.353	2	2	2	0.065	2	0	6	14	12	2	2	0	0	0	0	0	0	0	0	0	0	0	0	2	0	0
Profenofos	BrC1=CC(Cl)=C(C=C1)OP(SCCC)(OCC)=O	C11H15BrClO3PS	+Na	12.97	182.33	394.924	373.65	11.32	21.67	33.54	24.76	43	0.66	1.02	0.75	2.39	33	18	33	18	7	22	0.333	1	1	7	0.212	1	0	6	15	11	0	3	1	1	0	1	1	0	0	0	2	0	0	0	1	0	0
Promecarb	O=C(NC)OC1=CC(C(C)C)=CC(C)=C1	C12H17NO2	+Na	10.17	157.13	230.115	207.3	6.48	18.8	31.83	20.01	35	0.59	0.99	0.63	2.33	32	15	32	15	7	19	0.4	1	1	3	0.094	1	0	6	17	12	1	2	0	0	0	0	0	0	0	0	0	0	0	0	1	0	0
Propachlor	ClCC(N(C(C)C)C1=CC=CC=C1)=O	C11H14ClNO	+Na	8.78	160.98	234.066	211.71	7.56	17.39	27.94	18.65	33.28	0.62	1	0.67	2.38	28	14	28	14	7	18	0.429	1	1	2	0.071	1	0	6	14	11	1	1	0	0	0	1	0	0	0	0	1	0	0	0	1	0	0
Propham	O=C(NC1=CC=CC=C1)OC(C)C	C10H13NO2	+Na	8.42	150.76	202.084	179.24	6.89	15.6	26.06	16.48	31.67	0.6	1	0.63	2.44	26	13	26	13	7	17	0.462	1	1	3	0.115	1	0	6	13	10	1	2	0	0	0	0	0	0	0	0	0	0	0	0	1	0	0
Propionylpromazine	O=C(CC)C1=CC2=C(C=C1)SC3=CC=CC=C3N2CCCN(C)C	C20H24N2OS	+Na	8.42	191.8	363.15	340.53	7.09	30.16	47.33	32.49	48.83	0.63	0.99	0.68	2.03	48	24	50	26	13	33	0.462	3	6	6	0.12	1	0	12	24	20	2	1	0	1	0	0	0	0	0	0	0	0	0	0	3	0	0
Propoxur	CNC(OC1=C(OC(C)C)C=CC=C1)=O	C11H15NO3	+Na	7.15	152.05	232.094	209.27	6.98	17.71	30.27	18.7	36.83	0.59	1.01	0.62	2.46	30	15	30	15	7	19	0.4	1	1	4	0.133	1	0	6	15	11	1	3	0	0	0	0	0	0	0	0	0	0	0	0	1	0	0
Propyzamide	ClC1=CC(C(NC(C)(C)C#C)=O)=CC(Cl)=C1	C12H11NOCl2	+Na	10.27	175.61	278.011	256.14	9.49	18.49	27.38	19.74	42.14	0.68	1.01	0.73	2.63	27	16	27	16	8	22	0.375	1	1	2	0.074	1	1	6	11	12	1	1	0	0	0	2	0	0	0	0	2	0	0	0	1	0	0
Prosulfocarb	O=C(N(CCC)CCC)SCC1=CC=CC=C1	C14H21NOS	+Na	12.87	166.08	274.124	251.43	6.62	22.57	37.34	24.72	35.67	0.59	0.98	0.65	2.1	38	17	38	17	7	21	0.353	1	1	7	0.184	1	0	6	21	14	1	1	0	1	0	0	0	0	0	0	0	0	0	0	1	0	0
Prothioconazole	ClC1=C(CC(CN2NC=NC2=S)(O)C3(CC3)Cl)C=CC=C1	C14H15Cl2N3OS	+Na	11.9	172.02	366.021	344.29	9.56	24.17	36.54	26.16	48.89	0.67	1.02	0.73	2.33	36	21	38	23	8	28	0.261	3	3	5	0.132	2	0	6	15	14	3	1	0	1	0	2	0	0	0	0	2	1	0	1	1	0	0
Pyraclostrobin	COC(N(OC)C1=C(COC2=NN(C3=CC=C(Cl)C=C3)C=C2)C=CC=C1)=O	C19H18ClN3O4	+Na	12.06	195.44	410.088	387.85	8.62	29.51	46.01	30.78	64.11	0.66	1.02	0.68	2.37	45	27	47	29	18	38.5	0.586	3	3	7	0.149	1	0	17	18	19	3	4	0	0	0	1	0	0	0	0	1	0	0	1	2	0	0
Pyridaphenthion	CCOP(OCC)(OC(C=C1)=NN(C2=CC=CC=C2)C1=O)=S	C14H17N2O4PS	+Na	10.59	181.54	363.054	340.37	8.73	24.79	39.63	27.25	52.97	0.64	1.02	0.7	2.41	39	22	40	23	10	30	0.261	2	2	7	0.175	4	0	6	17	14	2	4	1	1	0	0	0	0	0	0	0	0	0	0	2	0	0
Quinalphos	S=P(OCC)(OCC)OC1=NC(C=CC=C2)=C2N=C1	C12H15N2O3PS	+Na	11.53	169.92	321.043	298.33	8.77	21.68	34.42	24.03	42.97	0.64	1.01	0.71	2.26	34	19	35	20	12	26.5	0.55	2	3	6	0.171	1	0	11	15	12	2	3	1	1	0	0	0	0	0	0	0	0	0	0	2	0	0
Quizalofop-ethyl	O=C(OCC)C(C)OC1=CC=CC(OC2=NC(C(N=C2)=C3)=CC=C3Cl)=C1	C19H17ClN2O4	+Na	13	190.96	395.077	372.83	8.67	28.52	43.91	29.78	62.11	0.66	1.02	0.69	2.39	43	26	45	28	18	37.5	0.607	3	4	7	0.156	1	0	17	17	19	2	4	0	0	0	1	0	0	0	0	1	0	0	0	3	0	0
rac 2-Hydroxy Ibuprofen	OC(C)(C)CC(C=C1)=CC=C1C(C(O)=O)C	C13H18O3	+Na	7.89	151.94	245.115	222.31	6.54	19.92	33.93	21.22	42.08	0.59	1	0.62	2.63	34	16	34	16	7	20	0.375	1	1	4	0.118	1	0	6	18	13	0	3	0	0	0	0	0	0	0	0	0	0	0	0	1	0	0
RCS-4	O=C(C1=CC=C(OC)C=C1)C2=CN(CCCCC)C3=CC=CC=C23	C21H23NO2	+Na	12.87	201.64	344.162	321.45	6.84	29.59	46.48	31.29	50.5	0.63	0.99	0.67	2.1	47	24	49	26	17	35	0.615	3	4	7	0.143	1	0	16	23	21	1	2	0	0	0	0	0	0	0	0	0	0	0	1	2	0	0
RCS-8	O=C(CC1=C(OC)C=CC=C1)C(C2=CC=CC=C32)=CN3CCC4CCCCC4	C25H29NO2	+Na	14.22	213.21	398.209	375.55	6.59	35.39	56.13	37.57	55.83	0.62	0.98	0.66	1.99	57	28	60	31	17	40	0.516	4	5	7	0.117	1	0	16	29	25	1	2	0	0	0	0	0	0	0	0	0	0	0	1	3	0	0
Ritodrine	O[C@@H]([C@H](C)NCCC(C=C1)=CC=C1O)C(C=C2)=CC=C2O	C17H21NO3	+Na	2.12	175.44	310.141	287.39	6.84	25.51	41.92	26.98	50.83	0.61	1	0.64	2.42	42	21	43	22	12	28	0.545	2	2	6	0.14	0	0	12	21	17	1	3	0	0	0	0	0	0	0	0	0	0	0	0	2	0	0
Ronidazole	[O-][N+](C1=CN=C(COC(N)=O)N1C)=O	C6H8N4O4	+Na	1.8	148.35	223.044	200.18	9.1	13.22	23.48	13.36	46	0.6	1.07	0.61	3.29	22	14	22	14	8	19.5	0.357	1	1	4	0.182	3	0	5	8	6	4	4	0	0	0	0	0	0	0	0	0	0	0	1	0	0	0
Roxithromycin	O[C@@](C[C@@H](C)/C1=N\OCOCCOC)(C)[C@@H]([C@@H](C)[C@@H]([C@@H](C)C(O[C@H](CC)[C@@]([C@@H]([C@H]1C)O)(C)O)=O)O[C@@H]2O[C@@H](C)[C@@H]([C@](C2)(C)OC)O)O[C@@H]([C@@H]3O)O[C@H](C)C[C@@H]3N(C)C	C41H76N2O15	+Na	9.43	285.66	859.514	837.19	6.25	72.78	134.81	78	139.08	0.54	1.01	0.58	2.4	134	58	136	60	2	62	0	3	3	13	0.096	2	0	0	76	41	2	15	0	0	0	0	0	0	0	0	0	0	0	0	2	0	0
Salinomycin	O[C@H]1[C@](O[C@]2(C)[C@](CC3)([H])O[C@@H](C)[C@]3(CC)O)(CC2)O[C@]4(C=C1)O[C@@]([C@@H](CC)C([C@@H](C)[C@H]([C@H](C)[C@]([C@@H](C)CC5)([H])O[C@@]5([H])[C@@H](CC)C(O)=O)O)=O)([H])[C@@H](C)C[C@H]4C	C42H70O11	+Na	15.75	266.44	773.481	751.12	6.11	68.55	122.53	73.65	121.5	0.56	1	0.6	2.29	123	53	127	57	3	60	0	5	5	12	0.094	3	0	0	70	42	0	11	0	0	0	0	0	0	0	0	0	0	0	1	4	0	0
Sarafloxacin prot II	FC1=CC=C(N2C=C(C(C3=CC(F)=C(N4CCNCC4)C=C23)=O)C(O)=O)C=C1	C20H17F2N3O3	+Na	3.94	203.4	408.113	385.4	8.56	29.52	46.38	30.35	77.5	0.66	1.03	0.67	2.77	45	28	48	31	15	40	0.387	4	5	3	0.063	3	0	12	17	20	3	3	0	0	2	0	0	0	0	0	2	0	0	0	4	0	0
Simvastatin	O=C(C(C)(C)CC)O[C@@H]1[C@@H]2[C@@H](CC[C@H](C[C@H]3O)OC(C3)=O)[C@@H](C)C=CC2=C[C@H](C)C1	C25H38O5	+Na	13.56	207	441.261	418.63	6.16	38.92	67.42	41.74	67.58	0.57	0.99	0.61	2.25	68	30	70	32	4	36	0	3	4	7	0.1	4	0	0	38	25	0	5	0	0	0	0	0	0	0	0	0	0	0	0	3	0	0
Spiromesifen	O=C1OC2(CCCC2)C(OC(CC(C)(C)C)=O)=C1C3=C(C)C=C(C)C=C3C	C23H30O4	+Na	13.84	203.33	393.204	370.53	6.5	34.01	56.56	36.24	60.33	0.6	0.99	0.64	2.23	57	27	59	29	9	35	0.207	3	3	5	0.085	3	0	6	30	23	0	4	0	0	0	0	0	0	0	0	0	0	0	2	1	0	0
Sulfacetamide	CC(NS(=O)(C1=CC=C(N)C=C1)=O)=O	C8H10N2O3S	+Na	1.44	152.76	237.03	214.27	8.93	15	24.8	16.07	43.42	0.63	1.03	0.67	3.1	24	14	24	14	9	20	0.429	1	1	2	0.083	3	0	6	10	8	2	3	0	1	0	0	0	0	0	0	0	0	0	0	1	0	0
Sulfadiazine	NC1=CC=C(S(=O)(NC2=NC=CC=N2)=O)C=C1	C10H10N4O2S	+Na	1.77	160.64	273.042	250.31	9.27	17.88	27.79	18.86	46.42	0.66	1.03	0.7	2.73	27	17	28	18	14	26	0.667	2	2	3	0.107	2	0	12	10	10	4	2	0	1	0	0	0	0	0	0	0	0	0	0	2	0	0
Sulfamethazine	O=S(C1=CC=C(C=C1)N)(NC2=NC(C)=CC(C)=N2)=O	C12H14N4O2S	+Na	3.15	170.54	301.073	278.37	8.44	21.08	33.56	22.39	49.75	0.64	1.02	0.68	2.62	33	19	34	20	14	28	0.6	2	2	3	0.088	2	0	12	14	12	4	2	0	1	0	0	0	0	0	0	0	0	0	0	2	0	0
Sulfamethoxazole	O=S(NC1=NOC(C)=C1)(C(C=C2)=CC=C2N)=O	C10H11N3O3S	+Na	3.73	162.88	276.041	253.31	9.05	18	28.9	19.07	46.58	0.64	1.03	0.68	2.74	28	17	29	18	13	25.5	0.611	2	2	3	0.103	2	0	11	11	10	3	3	0	1	0	0	0	0	0	0	0	0	0	1	1	0	0
Sulfathiazole	NC1=CC=C(S(=O)(NC2=NC=CS2)=O)C=C1	C9H9N3O2S2	+Na	2.02	164.56	278.003	255.35	10.21	16.97	25.76	18.51	43.25	0.68	1.03	0.74	2.7	25	16	26	17	13	24.5	0.647	2	2	3	0.115	2	0	11	9	9	3	2	0	2	0	0	0	0	0	0	0	0	0	1	1	0	0
Sulprofos	S=P(OC(C=C1)=CC=C1SC)(OCC)SCCC	C12H19O2PS3	+Na	13.79	180.27	345.018	322.49	8.72	23.15	36.69	27.15	36.97	0.63	0.99	0.73	2.05	37	18	37	18	7	22	0.333	1	1	8	0.216	1	0	6	19	12	0	2	1	3	0	0	0	0	0	0	0	0	0	0	1	0	0
T2 toxin	CC(OC[C@]12C[C@H](OC(CC(C)C)=O)C(C)=C[C@@]1([H])O[C@H]3[C@]4(OC4)[C@]2(C)[C@H](OC(C)=O)[C@H]3O)=O	C24H34O9	+Na	9.89	212.51	489.21	466.58	6.96	38.77	67.97	41.03	82.92	0.58	1.01	0.61	2.51	67	33	70	36	4	40	0	4	7	9	0.129	4	0	0	34	24	0	9	0	0	0	0	0	0	0	0	0	1	0	1	2	1	0
Tebufenozide	O=C(C1=CC(C)=CC(C)=C1)N(C(C)(C)C)NC(C2=CC=C(CC)C=C2)=O	C22H28N2O2	+Na	11.42	202.78	375.204	352.52	6.53	32.78	53.35	34.82	58.92	0.61	0.99	0.64	2.27	54	26	55	27	14	35	0.444	2	2	5	0.091	2	0	12	28	22	2	2	0	0	0	0	0	0	0	0	0	0	0	0	2	0	0
Tebufenpyrad	O=C(C1=C(C(CC)=NN1C)Cl)NCC2=CC=C(C=C2)C(C)(C)C	C18H24ClN3O	+Na	13.18	194.44	356.15	333.9	7.1	28.77	46.68	30.7	50.86	0.61	0.99	0.65	2.21	47	23	48	24	12	30.5	0.458	2	2	5	0.104	1	0	11	24	18	3	1	0	0	0	1	0	0	0	0	1	0	0	1	1	0	0
Teflubenzuron	ClC(C=C1NC(NC(C2=C(F)C=CC=C2F)=O)=O)=C(C(Cl)=C1F)F	C14H6Cl2F4N2O2	+Na	13.28	185.79	402.963	381.12	12.7	21.85	32.97	22.19	83.89	0.73	1.1	0.74	3.5	30	24	31	25	14	33	0.48	2	2	2	0.065	2	0	12	6	14	2	2	0	0	4	2	0	0	0	0	6	0	0	0	2	0	0
Terbufos	S=P(OCC)(OCC)SCSC(C)(C)C	C9H21O2PS3	+Na	13.3	166.27	311.033	288.48	8.01	20.75	35.58	24.91	30.89	0.58	0.99	0.69	2.06	36	15	35	14	1	15	0	0	0	8	0.229	1	0	0	21	9	0	2	1	3	0	0	0	0	0	0	0	0	0	0	0	0	0
Terbutaline	OC(CNC(C)(C)C)C1=CC(O)=CC(O)=C1	C12H19NO3	+Na	1.33	166.43	248.126	225.32	6.44	19.91	35.04	21.22	41.58	0.57	1	0.61	2.6	35	16	35	16	6	19	0.375	1	1	4	0.114	0	0	6	19	12	1	3	0	0	0	0	0	0	0	0	0	0	0	0	1	0	0
Thiacloprid	ClC1=NC=C(C=C1)CN2/C(SCC2)=N/C#N	C10H9ClN4S	+Na	5.32	171.01	275.013	252.75	10.11	17.56	25.46	18.81	37.94	0.7	1.02	0.75	2.37	25	16	26	17	8	23	0.353	2	2	2	0.077	1	1	6	9	10	4	0	0	1	0	1	0	0	0	0	1	0	0	1	1	0	0
Thiamethoxam	ClC(S1)=NC=C1CN2C(N(COC2)C)=N[N+]([O-])=O	C8H10ClN5O3S	+Na	2.96	159.11	314.009	291.75	10.42	18.09	29.54	19.18	48.94	0.65	1.06	0.69	2.72	28	18	29	19	8	24.5	0.263	2	2	3	0.103	3	0	5	10	8	5	3	0	1	0	1	0	0	0	0	1	0	0	1	1	0	0
Thiamphenicol	O=C(C(Cl)Cl)N[C@@H]([C@@H](C1=CC=C(C=C1)S(=O)(C)=O)O)CO	C12H15Cl2NO5S	+Na	2.78	172.02	377.994	356.25	9.9	22.83	37.53	24.73	65.14	0.63	1.04	0.69	3.1	36	21	36	21	9	27	0.286	1	1	5	0.139	3	0	6	15	12	1	5	0	1	0	2	0	0	0	0	2	0	0	0	1	0	0
Thiobencarb	ClC1=CC=C(C=C1)CSC(N(CC)CC)=O	C12H16ClNOS	+Na	12.29	163.36	280.053	257.81	8.06	20.08	31.9	22.06	36.44	0.63	1	0.69	2.28	32	16	32	16	7	20	0.375	1	1	5	0.156	1	0	6	16	12	1	1	0	1	0	1	0	0	0	0	1	0	0	0	1	0	0
Thiodicarb	O=C(O/N=C(C)/SC)N(C)SN(C)C(O/N=C(C)/SC)=O	C10H18N4O4S3	+Na	8.16	191.12	377.038	354.53	9.09	23.47	40.13	26.11	55.17	0.6	1.03	0.67	2.63	39	21	38	20	4	24	0	0	0	8	0.211	4	0	0	18	10	4	4	0	3	0	0	0	0	0	0	0	0	0	0	0	0	0
Thiophanate-methyl	S=C(NC(OC)=O)NC1=CC=CC=C1NC(NC(OC)=O)=S	C12H14N4O4S2	+Na	7.16	177.65	365.035	342.44	9.51	23.19	37.29	24.94	60.33	0.64	1.04	0.69	2.74	36	22	36	22	10	29	0.273	1	1	4	0.111	4	0	6	14	12	4	4	0	2	0	0	0	0	0	0	0	0	0	0	1	0	0
Tolyfluanid	ClC(SN(C1=CC=C(C)C=C1)S(=O)(N(C)C)=O)(F)Cl	C10H13Cl2FN2O2S2	+Na	11.7	175.32	368.967	347.29	10.85	20.89	33.36	23.2	55.56	0.65	1.04	0.72	2.92	32	19	32	19	8	24	0.316	1	1	4	0.125	2	0	6	13	10	2	2	0	2	1	2	0	0	0	0	3	0	0	0	1	0	0
Triadimenol	ClC1=CC=C(C=C1)OC(C(C(C)(C)C)O)N2N=CN=C2	C14H18N3O2Cl	+Na	10.8	177.62	318.098	295.8	7.78	23.49	38.35	24.88	46.86	0.62	1.01	0.65	2.34	38	20	39	21	11	26.5	0.524	2	2	5	0.128	0	0	11	18	14	3	2	0	0	0	1	0	0	0	0	1	0	0	1	1	0	0
Trichlorfon	ClC(Cl)(C(O)P(OC)(OC)=O)Cl	C4H8Cl3O4P	+Na	4.37	148.98	278.912	257.44	12.87	12.62	21.56	14.64	39.72	0.63	1.08	0.73	3.31	20	12	19	11	1	12	0	0	0	3	0.158	1	0	0	8	4	0	4	1	0	0	3	0	0	0	0	3	0	0	0	0	0	0
Trimethoprim	COC1=C(OC)C(OC)=CC(CC2=C(N)N=C(N)N=C2)=C1	C14H18N4O3	+Na	2.66	187.42	313.127	290.36	7.45	23.7	39.57	24.72	49.67	0.61	1.01	0.63	2.37	39	21	40	22	12	28	0.545	2	2	5	0.125	0	0	12	18	14	4	3	0	0	0	0	0	0	0	0	0	0	0	0	2	0	0
Venlafaxine	COC1=CC=C(C(C2(CCCCC2)O)CN(C)C)C=C1	C17H27NO2	+Na	5.7	179.64	300.193	277.45	5.9	26.79	46.24	28.81	40.42	0.57	0.98	0.61	2.02	47	20	48	21	6	24	0.286	2	2	5	0.104	0	0	6	27	17	1	2	0	0	0	0	0	0	0	0	0	0	0	0	2	0	0
Zilpaterol	O=C1NC2=C3N1CC[C@@H](NC(C)C)[C@H](O)C3=CC=C2	C14H19N3O2	+Na	1.37	182.75	284.137	261.36	6.88	22.79	38.03	24.02	43.67	0.6	1	0.63	2.3	38	19	40	21	7	25	0.286	3	7	2	0.05	1	0	6	19	14	3	2	0	0	0	0	0	0	0	0	0	0	0	1	1	1	0
α-Zearalanol	O[C@@H]1CCCCCC(C=C2O)=C(C(O)=C2)C(O[C@@H](C)CCC1)=O	C18H26O5	+Na	8.94	181.6	345.167	322.44	6.58	28.33	49.12	30.17	57.5	0.58	1	0.62	2.5	49	23	50	24	7	28	0.25	2	3	0	0	1	0	6	26	18	0	5	0	0	0	0	0	0	0	0	0	0	0	0	1	0	0
α-Zearalanone	O=C1CCCCCC2=CC(O)=CC(O)=C2C(O[C@@H](C)CCC1)=O	C18H24O5	+Na	10.24	177.99	343.152	320.42	6.82	27.73	47.24	29.41	58.83	0.59	1.01	0.63	2.56	47	23	48	24	8	29	0.25	2	3	0	0	2	0	6	24	18	0	5	0	0	0	0	0	0	0	0	0	0	0	0	1	0	0
β-Zearalanol	OC1=C(C(O[C@@H](C)CCC[C@H]2O)=O)C(CCCCC2)=CC(O)=C1	C18H26O5	+Na	9.86	180.34	345.167	322.44	6.58	28.33	49.12	30.17	57.5	0.58	1	0.62	2.5	49	23	50	24	7	28	0.25	2	3	0	0	1	0	6	26	18	0	5	0	0	0	0	0	0	0	0	0	0	0	0	1	0	0
[truncated: 1,623 more columns]

## Sheet: M-H-
							Molecular descriptors
Item Name	SMILES	Formula	Adduct	Retention Time	CCS	m/z	MW	AMW	Sv	Se	Sp	Ss	Mv	Me	Mp	Ms	nAT	nSK	nBT	nBO	nBM	SCBO	ARR	nCIC	nCIR	RBN	RBF	nDB	nTB	nAB	nH	nC	nN	nO	nP	nS	nF	nCL	nBR	nI	nB	nHM	nX	nR03	nR04	nR05	nR06	nR07	nR08
11-Deoxycortisol	C[C@]12CCC(=O)C=C1CC[C@@H]3[C@@H]2CC[C@]4([C@H]3CC[C@@]4(C(=O)CO)O)C	C21H30O4	-H	9.28	194	345.207	346.51	6.3	32.01	54.56	34.24	58.25	0.58	0.99	0.62	2.33	55	25	58	28	3	31	0	4	10	2	0.034	3	0	0	30	21	0	4	0	0	0	0	0	0	0	0	0	0	0	1	3	0	0
17-alpha, 20-beta, 21-trihydroxypreg-4-en-3-one	O[C@]1([C@@]2([C@H]([C@H]3[C@@H]([C@@]4(C(=CC(=O)CC4)CC3)C)CC2)CC1)C)[C@@H](O)CO	C21H32O4	-H	9.2	189.35	347.223	348.53	6.11	32.61	56.45	35	56.92	0.57	0.99	0.61	2.28	57	25	60	28	2	30	0	4	10	2	0.033	2	0	0	32	21	0	4	0	0	0	0	0	0	0	0	0	0	0	1	3	0	0
17-β-Estradiol-acetate	CC(=O)OC1=CC2=C(C=C1)[C@H]3CC[C@]4([C@H]([C@@H]3CC2)CC[C@@H]4O)C	C20H26O3	-H	9.28	185.16	313.181	314.46	6.42	29.31	48.47	31.26	48.75	0.6	0.99	0.64	2.12	49	23	52	26	7	30	0.231	4	10	2	0.038	1	0	6	26	20	0	3	0	0	0	0	0	0	0	0	0	0	0	1	3	0	0
2-Hydroxyatrazine	CCNc1nc([nH]c(=O)n1)NC(C)C	C8H15N5O	-H	3.17	150.34	196.12	197.28	6.8	16.47	29.25	17.29	34.33	0.57	1.01	0.6	2.45	29	14	29	14	3	17	0	1	1	4	0.138	3	0	0	15	8	5	1	0	0	0	0	0	0	0	0	0	0	0	0	1	0	0
2-Hydroxysimazine	CCNc1[nH]c(nc(=O)n1)NCC	C7H13N5O	-H	2.11	143.59	182.105	183.25	7.05	14.87	26.37	15.53	32.5	0.57	1.01	0.6	2.5	26	13	26	13	3	16	0	1	1	4	0.154	3	0	0	13	7	5	1	0	0	0	0	0	0	0	0	0	0	0	0	1	0	0
2-Hydroxyterbuthylazine	O=c1nc(NC(C)(C)C)[nH]c(NCC)n1	C9H17N5O	-H	4.38	155.65	210.136	211.31	6.6	18.07	32.14	19.05	36.25	0.56	1	0.6	2.42	32	15	32	15	3	18	0	1	1	4	0.125	3	0	0	17	9	5	1	0	0	0	0	0	0	0	0	0	0	0	0	1	0	0
3-Chlorophenyldimethylurea	CNC(=O)N(C)c1cccc(c1)Cl	C9H11ClN2O	-H	6.75	142.8	197.049	198.67	8.28	15.19	24.27	16.13	32.61	0.63	1.01	0.67	2.51	24	13	24	13	7	17	0.462	1	1	1	0.042	1	0	6	11	9	2	1	0	0	0	1	0	0	0	0	1	0	0	0	1	0	0
4-Chlorobenzoic acid	c1cc(ccc1C(=O)O)Cl	C7H5ClO2	-H	8.09	127.6	154.991	156.57	10.44	10.52	15.63	11.05	30.11	0.7	1.04	0.74	3.01	15	10	15	10	7	14	0.6	1	1	1	0.067	1	0	6	5	7	0	2	0	0	0	1	0	0	0	0	1	0	0	0	1	0	0
4-Chloromandelic acid	c1cc(ccc1C(C(=O)O)O)Cl	C8H7ClO3	-H	4.88	135.63	185.001	186.6	9.82	12.63	19.84	13.27	37.44	0.66	1.04	0.7	3.12	19	12	19	12	7	16	0.5	1	1	2	0.105	1	0	6	7	8	0	3	0	0	0	1	0	0	0	0	1	0	0	0	1	0	0
5-α-androstan-3α,17β-diol glucuronide	O([H])[C@H]1C([H])([H])C[C@]2([H])[C@]1(C([H])([H])[H])C([H])([H])C([H])([H])[C@]1([H])[C@@]3(C([H])([H])[H])C([H])C[C@H](C[C@]3([H])CC[C@]12[H])O[C@H]1[C@@H]([C@H]([C@@H]([C@@H](C(=O)O[H])O1)O[H])O[H])O[H]	C25H40O8	-H	10.66	224.84	467.265	468.65	6.42	41.05	73.29	43.86	80.33	0.56	1	0.6	2.43	73	33	77	37	1	38	0	5	11	3	0.039	1	0	0	40	25	0	8	0	0	0	0	0	0	0	0	0	0	0	1	4	0	0
Acequinocyl	CCCCCCCCCCCCC1=C(C(=O)c2ccccc2C1=O)OC(=O)C	C24H32O4	-H	14.29	208.51	383.223	384.56	6.41	35.61	59.45	38	64.67	0.59	0.99	0.63	2.31	60	28	61	29	10	36	0.207	2	3	13	0.213	4	0	6	32	24	0	4	0	0	0	0	0	0	0	0	0	0	0	0	2	0	0
Acetaminophen	CC(=O)Nc1ccc(cc1)O	C8H9NO2	-H	1.69	131.43	150.056	151.18	7.56	12.41	20.29	12.96	30.5	0.62	1.01	0.65	2.77	20	11	20	11	7	15	0.545	1	1	1	0.05	1	0	6	9	8	1	2	0	0	0	0	0	0	0	0	0	0	0	0	1	0	0
Acetamiprid	C/C(=N\C#N)/N(C)Cc1ccc(nc1)Cl	C10H11ClN4	-H	4.61	151.48	221.06	222.7	8.57	17.07	26.27	17.93	37.11	0.66	1.01	0.69	2.47	26	15	26	15	8	21	0.4	1	1	3	0.115	1	1	6	11	10	4	0	0	0	0	1	0	0	0	0	1	0	0	0	1	0	0
Aflatoxin B1	COc1cc2c(c3c1c4c(c(=O)o3)C(=O)CC4)[C@@H]5C=CO[C@@H]5O2	C17H12O6	-H	7.1	172.32	311.056	312.29	8.92	23.66	36.27	24.3	56.67	0.68	1.04	0.69	2.46	35	23	39	27	10	34	0.222	5	15	1	0.026	4	0	6	12	17	0	6	0	0	0	0	0	0	0	0	0	0	0	3	2	0	1
Aflatoxin B2	COc1cc2c(c3c1c4c(c(=O)o3)C(=O)CC4)[C@@H]5CCO[C@@H]5O2	C17H14O6	-H	6.68	174.42	313.072	314.31	8.49	24.26	38.15	25.06	55.67	0.66	1.03	0.68	2.42	37	23	41	27	9	33	0.222	5	15	1	0.024	3	0	6	14	17	0	6	0	0	0	0	0	0	0	0	0	0	0	3	2	0	1
Aflatoxin M1	COc1cc2c(c3c1c4c(c(=O)o3)C(=O)CC4)[C@@]5(C=CO[C@@H]5O2)O	C17H12O7	-H	5.98	173.78	327.051	328.29	9.12	24.17	37.59	24.75	62.58	0.67	1.04	0.69	2.61	36	24	40	28	10	35	0.214	5	15	1	0.025	4	0	6	12	17	0	7	0	0	0	0	0	0	0	0	0	0	0	3	2	0	1
Aldicarb sulfone	CC(C)(/C=N/OC(=O)NC)S(=O)(=O)C	C7H14N2O4S	-H	4.62	151.43	221.06	222.3	7.94	15.71	28.89	17.05	43.83	0.56	1.03	0.61	3.13	28	14	27	13	4	17	0	0	0	4	0.148	4	0	0	14	7	2	4	0	1	0	0	0	0	0	0	0	0	0	0	0	0	0
Amoxicillin	CC1([C@@H](N2[C@H](S1)[C@@H](C2=O)NC(=O)[C@@H](c3ccc(cc3)O)N)C(=O)O)C	C16H19N3O5S	-H	3.64	188.68	364.097	365.45	8.31	27.41	45.09	29.03	70.25	0.62	1.02	0.66	2.81	44	25	46	27	9	33	0.222	3	4	4	0.087	3	0	6	19	16	3	5	0	1	0	0	0	0	0	0	0	0	1	1	1	1	0
Ampicillin	CC1([C@@H](N2[C@H](S1)[C@@H](C2=O)NC(=O)[C@@H](c3ccccc3)N)C(=O)O)C	C16H19N3O4S	-H	5.35	185.21	348.102	349.45	8.13	26.9	43.76	28.57	64.58	0.63	1.02	0.66	2.69	43	24	45	26	9	32	0.231	3	4	4	0.089	3	0	6	19	16	3	4	0	1	0	0	0	0	0	0	0	0	1	1	1	1	0
Atorvastatin	CC(C)c1c(c(c(n1CC[C@H](C[C@H](CC(=O)O)O)O)c2ccc(cc2)F)c3ccccc3)C(=O)Nc4ccccc4	C33H35FN2O5	-H	11.29	231.92	557.246	558.7	7.35	47.82	76.37	50.17	103.17	0.63	1	0.66	2.52	76	41	79	44	25	57.5	0.523	4	4	12	0.152	2	0	23	35	33	2	5	0	0	1	0	0	0	0	0	1	0	0	1	3	0	0
Azaperol	c1ccnc(c1)N2CCN(CC2)CCCC(c3ccc(cc3)F)O	C19H24FN3O	-H	16.09	191.54	328.183	329.46	6.86	29.18	47.87	30.78	53.83	0.61	1	0.64	2.24	48	24	50	26	12	32	0.462	3	3	6	0.12	0	0	12	24	19	3	1	0	0	1	0	0	0	0	0	1	0	0	0	3	0	0
Azoxystrobin	CO/C=C(\c1ccccc1Oc2cc(ncn2)Oc3ccccc3C#N)/C(=O)OC	C22H17N3O5	-H	15.21	194.59	402.11	403.42	8.58	31.73	48.13	32.62	74.83	0.68	1.02	0.69	2.49	47	30	49	32	21	45	0.563	3	3	8	0.163	2	1	18	17	22	3	5	0	0	0	0	0	0	0	0	0	0	0	0	3	0	0
Bentazone	CC(C)N1C(=O)c2ccccc2NS1(=O)=O	C10H12N2O3S	-H	6.89	147.66	239.05	240.31	8.58	17.6	28.68	18.83	44.75	0.63	1.02	0.67	2.8	28	16	29	17	9	23	0.353	2	3	1	0.034	3	0	6	12	10	2	3	0	1	0	0	0	0	0	0	0	0	0	0	2	0	0
Benzophenone-2	Oc1ccc(c(c1)O)C(=O)c1ccc(cc1O)O	C13H10O5	-H	6.52	151.99	245.046	246.23	8.79	18.55	29.05	19.08	54.67	0.66	1.04	0.68	3.04	28	18	29	19	13	26	0.632	2	2	2	0.069	1	0	12	10	13	0	5	0	0	0	0	0	0	0	0	0	0	0	0	2	0	0
Benzophenone-3	COc1cc(O)c(cc1S(=O)(=O)O)C(=O)c1ccccc1	C14H12O3	-H	11.21	153.41	307.028	308.33	9.34	21.75	34.34	22.94	63.42	0.66	1.04	0.7	3.02	33	21	34	22	15	31	0.545	2	2	4	0.118	3	0	12	12	14	0	6	0	1	0	0	0	0	0	0	0	0	0	0	2	0	0
Benzophenone-4	COc1ccc(c(c1)O)C(=O)c1ccccc1	C14H12O6S	-H	6.24	168.59	227.071	228.26	7.87	19.12	29.28	19.93	42.83	0.66	1.01	0.69	2.52	29	17	30	18	13	25	0.667	2	2	3	0.1	1	0	12	12	14	0	3	0	0	0	0	0	0	0	0	0	0	0	0	2	0	0
Bezafibrate	CC(C)(C(=O)O)Oc1ccc(cc1)CCNC(=O)c2ccc(cc2)Cl	C19H20ClNO4	-H	10.05	183.8	360.101	361.85	8.04	28.72	45.57	30.3	64.36	0.64	1.01	0.67	2.57	45	25	46	26	14	34	0.462	2	2	7	0.152	2	0	12	20	19	1	4	0	0	0	1	0	0	0	0	1	0	0	0	2	0	0
Bixafen	Cn1cc(c(n1)C(F)F)C(=O)Nc2ccc(cc2c3ccc(c(c3)Cl)Cl)F	C18H12Cl2F3N3O	-H	11.48	191.13	412.024	414.23	10.62	27.41	41	28.33	79.06	0.7	1.05	0.73	2.93	39	27	41	29	18	38.5	0.586	3	3	3	0.073	1	0	17	12	18	3	1	0	0	3	2	0	0	0	0	5	0	0	1	2	0	0
Boscalid	c1ccc(c(c1)c2ccc(cc2)Cl)NC(=O)c3cccnc3Cl	C18H12Cl2N2O	-H	10.13	178.57	341.025	343.22	9.81	25.49	35.48	26.75	54.39	0.73	1.01	0.76	2.36	35	23	37	25	19	35	0.72	3	3	3	0.081	1	0	18	12	18	2	1	0	0	0	2	0	0	0	0	2	0	0	0	3	0	0
Bromacil	CCC(C)n1c(=O)c(c(nc1O)C)Br	C9H13BrN2O2	-H	7.01	146.95	259.009	261.14	9.67	16.68	27.39	17.84	36.25	0.62	1.01	0.66	2.59	27	14	27	14	3	17	0	1	1	2	0.074	3	0	0	13	9	2	2	0	0	0	0	1	0	0	0	1	0	0	0	1	0	0
Bromoxynil	c1c(cc(c(c1Br)O)Br)C#N	C7H3Br2NO	-H	7.92	128.69	273.851	276.91	19.78	11.87	14.65	12.69	30.67	0.85	1.05	0.91	2.79	14	11	14	11	7	16	0.545	1	1	0	0	0	1	6	3	7	1	1	0	0	0	0	2	0	0	0	2	0	0	0	1	0	0
Butylparaben	CCCCOC(=O)c1ccc(cc1)O	C11H14O3	-H	9.94	150.14	193.087	194.25	6.94	16.72	28.17	17.69	36	0.6	1.01	0.63	2.57	28	14	28	14	7	18	0.429	1	1	5	0.179	1	0	6	14	11	0	3	0	0	0	0	0	0	0	0	0	0	0	0	1	0	0
Butylparaben	CCCCOC(=O)c1ccc(cc1)O	C11H14O3	-H	9.9	149.71	193.087	194.25	6.94	16.72	28.17	17.69	36	0.6	1.01	0.63	2.57	28	14	28	14	7	18	0.429	1	1	5	0.179	1	0	6	14	11	0	3	0	0	0	0	0	0	0	0	0	0	0	0	1	0	0
Carazolol	CC(C)NCC(COc1cccc2c1c3ccccc3[nH]2)O	C18H22N2O2	-H	4.71	173.98	297.161	298.42	6.78	26.99	43.69	28.53	46.5	0.61	0.99	0.65	2.11	44	22	46	24	15	31.5	0.625	3	6	6	0.13	0	0	15	22	18	2	2	0	0	0	0	0	0	0	0	0	0	0	1	2	0	0
Carbadox	COC(=O)N/N=C/C1=[N+](C2=CC=CC=C2[N+](=C1)[O-])[O-]	C11H10N4O4	-H	4.01	160.18	261.063	262.25	9.04	18.82	30.37	19.13	54.67	0.65	1.05	0.66	2.88	29	19	30	20	15	29.5	0.55	2	3	3	0.1	4	0	11	10	11	4	4	0	0	0	0	0	0	0	0	0	0	0	0	2	0	0
Cefadroxil	CC1=C(N2[C@@H]([C@@H](C2=O)NC(=O)[C@@H](c3ccc(cc3)O)N)SC1)C(=O)O	C16H17N3O5S	-H	2.52	183.31	362.082	363.43	8.65	26.81	43.2	28.27	70.5	0.64	1.03	0.67	2.82	42	25	44	27	10	34	0.222	3	4	4	0.091	4	0	6	17	16	3	5	0	1	0	0	0	0	0	0	0	0	1	0	2	0	1
Cefotaxime	CC(=O)OCC1=C(N2[C@@H]([C@@H](C2=O)NC(=O)/C(=N\OC)/c3csc(n3)N)SC1)C(=O)O	C16H17N5O7S2	-H	3.48	204.79	454.05	455.52	9.69	30.31	49.25	32.07	85.83	0.64	1.05	0.68	2.86	47	30	49	32	11	40.5	0.156	3	4	8	0.163	6	0	5	17	16	5	7	0	2	0	0	0	0	0	0	0	0	1	1	1	0	1
Ceftriaxone	Cn1c(nc(=O)c(=O)[nH]1)SCC2=C(N3[C@@H]([C@@H](C3=O)NC(=O)/C(=N\OC)/c4csc(n4)N)SC2)C(=O)O	C18H18N8O7S3	-H	15.18	214	553.039	554.65	10.27	35.79	56.75	37.98	102	0.66	1.05	0.7	2.83	54	36	57	39	13	49.5	0.128	4	5	8	0.14	8	0	5	18	18	8	7	0	3	0	0	0	0	0	0	0	0	1	1	2	0	1
Cefuroxime	CO/N=C(/c1ccco1)\C(=O)N[C@H]2[C@@H]3N(C2=O)C(=C(CS3)COC(=O)N)C(=O)O	C16H16N4O8S	-H	3.5	204.96	423.062	424.43	9.43	28.74	47.4	29.87	84.83	0.64	1.05	0.66	2.93	45	29	47	31	11	39.5	0.161	3	4	8	0.17	6	0	5	16	16	4	8	0	1	0	0	0	0	0	0	0	0	1	1	1	0	1
Cephalexin	CC1=C(N2[C@@H]([C@@H](C2=O)NC(=O)[C@@H](c3ccccc3)N)SC1)C(=O)O	C16H17N3O4S	-H	3.9	179.56	346.087	347.43	8.47	26.3	41.88	27.81	64.83	0.64	1.02	0.68	2.7	41	24	43	26	10	33	0.231	3	4	4	0.093	4	0	6	17	16	3	4	0	1	0	0	0	0	0	0	0	0	1	0	2	0	1
Chloramphenicol	c1cc(ccc1[C@H]([C@@H](CO)NC(=O)C(Cl)Cl)O)[N+](=O)[O-]	C11H12Cl2N2O5	-H	5.16	167.48	321.005	323.15	10.1	20.54	33.79	21.57	64.22	0.64	1.06	0.67	3.21	32	20	32	20	9	26	0.3	1	1	5	0.156	3	0	6	12	11	2	5	0	0	0	2	0	0	0	0	2	0	0	0	1	0	0
Chloridazon	c1ccc(cc1)n2c(=O)c(c(cn2)N)Cl	C10H8ClN3O	-H	4.53	143.06	220.028	221.66	9.64	15.99	23.61	16.61	38.78	0.7	1.03	0.72	2.59	23	15	24	16	9	22	0.375	2	2	1	0.042	3	0	6	8	10	3	1	0	0	0	1	0	0	0	0	1	0	0	0	2	0	0
Chlorsulfuron	Cc1nc(nc(n1)OC)NC(=O)NS(=O)(=O)c2ccccc2Cl	C12H12ClN5O4S	-H	7.89	179.87	356.023	357.81	10.22	23.2	36.75	24.4	65.53	0.66	1.05	0.7	2.85	35	23	36	24	15	33	0.5	2	2	4	0.111	3	0	12	12	12	5	4	0	1	0	1	0	0	0	0	1	0	0	0	2	0	0
Chlortetracycline	C[C@]1(c2c(ccc(c2C(=O)C3=C([C@]4([C@@H](C[C@@H]31)[C@@H](C(=C(C4=O)C(=O)N)O)N(C)C)O)O)O)Cl)O	C22H23ClN2O8	-H	4.94	202.55	477.107	478.92	8.55	35.36	57.87	36.88	97.44	0.63	1.03	0.66	2.95	56	33	59	36	11	44	0.167	4	10	2	0.034	5	0	6	23	22	2	8	0	0	0	1	0	0	0	0	1	0	0	0	4	0	0
Clindamycin	CCC[C@@H]1C[C@H](N(C1)C)C(=O)N[C@@H]([C@@H]2[C@@H]([C@@H]([C@H]([C@H](O2)SC)O)O)O)[C@H](C)Cl	C18H33ClN2O5S	-H	6.28	204.41	423.173	425.05	7.08	33.9	60.38	36.97	66.61	0.57	1.01	0.62	2.47	60	27	61	28	1	29	0	2	2	7	0.115	1	0	0	33	18	2	5	0	1	0	1	0	0	0	0	1	0	0	1	1	0	0
Clofibric acid	CC(C)(C(=O)O)Oc1ccc(cc1)Cl	C10H11ClO3	-H	9.44	149.4	213.032	214.66	8.59	15.82	25.61	16.79	38.86	0.63	1.02	0.67	2.78	25	14	25	14	7	18	0.429	1	1	3	0.12	1	0	6	11	10	0	3	0	0	0	1	0	0	0	0	1	0	0	0	1	0	0
Clothianidin	C/N=C(/NCc1cnc(s1)Cl)\N[N+](=O)[O-]	C6H8ClN5O2S	-H	3.94	152.55	248.001	249.71	10.86	14.98	24.33	15.97	43.44	0.65	1.06	0.69	2.9	23	15	23	15	8	20.5	0.333	1	1	5	0.217	3	0	5	8	6	5	2	0	1	0	1	0	0	0	0	1	0	0	1	0	0	0
Cloxacillin	Cc1c(c(no1)c2ccccc2Cl)C(=O)N[C@H]3[C@@H]4N(C3=O)[C@H](C(S4)(C)C)C(=O)O	C19H18ClN3O5S	-H	8.88	200.94	434.058	435.92	9.27	31.11	48.41	32.89	76.53	0.66	1.03	0.7	2.64	47	29	50	32	14	40.5	0.344	4	5	4	0.08	3	0	11	18	19	3	5	0	1	0	1	0	0	0	0	1	0	1	2	1	1	0
Coumaphos	CCOP(=S)(OCC)Oc1ccc2c(c(c(=O)oc2c1)Cl)C	C14H16ClO5PS	-H	11.81	184.54	361.007	362.79	9.55	24.61	38.96	27.31	54.58	0.65	1.03	0.72	2.48	38	22	39	23	9	29	0.261	2	3	6	0.154	3	0	6	16	14	0	5	1	1	0	1	0	0	0	0	1	0	0	0	2	0	0
Dapsone	c1cc(ccc1N)S(=O)(=O)c2ccc(cc2)N	C12H12N2O2S	-H	4.08	157.98	247.055	248.33	8.56	19.09	29.35	20.38	45.58	0.66	1.01	0.7	2.68	29	17	30	18	14	26	0.667	2	2	2	0.067	2	0	12	12	12	2	2	0	1	0	0	0	0	0	0	0	0	0	0	2	0	0
Dichloran	c1c(cc(c(c1Cl)N)Cl)[N+](=O)[O-]	C6H4Cl2N2O2	-H	8.66	129.45	204.958	207.02	12.94	11.61	17.27	12.16	38.89	0.73	1.08	0.76	3.24	16	12	16	12	8	17	0.5	1	1	1	0.063	2	0	6	4	6	2	2	0	0	0	2	0	0	0	0	2	0	0	0	1	0	0
Diclofenac	c1ccc(c(c1)CC(=O)O)Nc2c(cccc2Cl)Cl	C14H11Cl2NO2	-H	11.44	162.87	294.009	296.16	9.87	21.01	30.71	22.2	49.22	0.7	1.02	0.74	2.59	30	19	31	20	13	27	0.6	2	2	4	0.129	1	0	12	11	14	1	2	0	0	0	2	0	0	0	0	2	0	0	0	2	0	0
Dicloxacillin	Cc1c(c(no1)c2c(cccc2Cl)Cl)C(=O)N[C@H]3[C@@H]4N(C3=O)[C@H](C(S4)(C)C)C(=O)O	C19H17Cl2N3O5S	-H	9.49	203.78	468.019	470.36	10.01	31.81	48.73	33.74	80.31	0.68	1.04	0.72	2.68	47	30	50	33	14	41.5	0.333	4	5	4	0.08	3	0	11	17	19	3	5	0	1	0	2	0	0	0	0	2	0	1	2	1	1	0
Diethylstilbestrol	CC/C(=C(/CC)\c1ccc(cc1)O)/c2ccc(cc2)O	C18H20O2	-H	10.16	175.64	267.139	268.38	6.71	25	39.49	26.52	45	0.63	0.99	0.66	2.25	40	20	41	21	13	28	0.571	2	2	4	0.098	1	0	12	20	18	0	2	0	0	0	0	0	0	0	0	0	0	0	0	2	0	0
Diflufenican	c1cc(cc(c1)Oc2c(cccn2)C(=O)Nc3ccc(cc3F)F)C(F)(F)F	C19H11F5N2O2	-H	12.66	182.46	393.067	394.32	10.11	26.75	41.61	26.94	90.58	0.69	1.07	0.69	3.24	39	28	41	30	19	40	0.6	3	3	4	0.098	1	0	18	11	19	2	2	0	0	5	0	0	0	0	0	5	0	0	0	3	0	0
Diuron	CN(C)/C(=N/c1ccc(c(c1)Cl)Cl)/O	C9H10Cl2N2O	-H	8.75	147.92	231.01	233.11	9.71	15.89	24.6	16.99	35.89	0.66	1.02	0.71	2.56	24	14	24	14	7	18	0.429	1	1	2	0.083	1	0	6	10	9	2	1	0	0	0	2	0	0	0	0	2	0	0	0	1	0	0
Doxycycline	C[C@H]1c2cccc(c2C(=O)C3=C([C@]4([C@@H]([C@H]([C@H]13)O)[C@@H](C(=C(C4=O)C(=O)N)O)N(C)C)O)O)O	C22H24N2O8	-H	5.84	199.24	443.146	444.48	7.94	34.66	57.54	36.02	93.58	0.62	1.03	0.64	2.92	56	32	59	35	11	43	0.171	4	10	2	0.034	5	0	6	24	22	2	8	0	0	0	0	0	0	0	0	0	0	0	0	4	0	0
Emamectin B1a	CC[C@H](C)[C@@H]1[C@H](C=C[C@@]2(O1)C[C@@H]3C[C@H](O2)C/C=C(\[C@H]([C@H](/C=C/C=C/4\CO[C@H]5[C@@]4([C@@H](C=C([C@H]5O)C)C(=O)O3)O)C)O[C@H]6C[C@@H]([C@H]([C@@H](O6)C)O[C@H]7C[C@@H]([C@H]([C@@H](O7)C)NC)OC)OC)/C)C	C49H75NO13	-H	12.27	320.31	884.517	-999	-999	-999	-999	-999	-999	-999	-999	-999	-999	-999	-999	-999	-999	-999	-999	-999	-999	-999	-999	-999	-999	-999	-999	-999	-999	-999	-999	-999	-999	-999	-999	-999	-999	-999	-999	-999	-999	-999	-999	-999	-999	-999
Enalapril	CCOC(=O)[C@H](CCc1ccccc1)N[C@@H](C)C(=O)N2CCC[C@H]2C(=O)O	C20H28N2O5	-H	6.8	197.07	375.193	376.5	6.85	32.32	55.33	34.18	68.67	0.59	1.01	0.62	2.54	55	27	56	28	9	34	0.214	2	2	10	0.179	3	0	6	28	20	2	5	0	0	0	0	0	0	0	0	0	0	0	1	1	0	0
Enalaprilat	C[C@@H](C(=O)N1CCC[C@H]1C(=O)O)N[C@@H](CCc2ccccc2)C(=O)O	C18H24N2O5	-H	4.04	186.22	347.161	348.44	7.11	29.12	49.56	30.66	67.67	0.59	1.01	0.63	2.71	49	25	50	26	9	32	0.231	2	2	8	0.16	3	0	6	24	18	2	5	0	0	0	0	0	0	0	0	0	0	0	1	1	0	0
Endosulfan sulfate	C1O[S@@](=O)(=O)OC[C@H]2[C@@H]1[C@]3(C([C@@]2(C(=C3Cl)Cl)Cl)(Cl)Cl)Cl	C9H6Cl6O4S	-H	11.99	172.11	418.805	422.92	16.27	19.93	28.63	22.18	59.33	0.77	1.1	0.85	2.97	26	20	28	22	3	25	0	3	6	0	0	3	0	0	6	9	0	4	0	1	0	6	0	0	0	0	6	0	0	2	1	1	0
Epitestosterone glucuronide	C[C@]12CC[C@H]3[C@H]([C@@H]1CC[C@H]2O[C@H]4[C@@H]([C@H]([C@@H]([C@H](O4)C(=O)O)O)O)O)CCC5=CC(=O)CC[C@]35C	C25H36O8	-H	10.15	221.04	463.234	464.61	6.73	39.85	69.52	42.34	82.5	0.58	1.01	0.61	2.5	69	33	73	37	3	40	0	5	11	3	0.041	3	0	0	36	25	0	8	0	0	0	0	0	0	0	0	0	0	0	1	4	0	0
Eprinomectin B1a	CC[C@H](C)[C@@H]1[C@H](C=C[C@@]2(O1)C[C@@H]3C[C@H](O2)C/C=C(/[C@H]([C@H](/C=C/C=C/4\CO[C@H]5[C@@]4([C@@H](C=C([C@H]5O)C)C(=O)O3)O)C)O[C@H]6C[C@@H]([C@H]([C@@H](O6)C)O[C@H]7C[C@@H]([C@@H]([C@@H](O7)C)NC(=O)C)OC)OC)\C)C	C50H75NO14	-H	14.49	304.03	912.511	914.26	6.53	80.28	140.38	85.54	144.83	0.57	1	0.61	2.23	140	65	146	71	7	78	0	7	15	9	0.062	7	0	0	75	50	1	14	0	0	0	0	0	0	0	0	0	0	0	1	5	0	0
Estrone	C[C@]12CC[C@@H]3c4ccc(cc4CC[C@H]3[C@@H]1CCC2=O)O	C18H22O2	-H	9.91	173.04	269.155	270.4	6.44	25.6	41.37	27.28	41.92	0.61	0.99	0.65	2.1	42	20	45	23	7	27	0.261	4	10	0	0	1	0	6	22	18	0	2	0	0	0	0	0	0	0	0	0	0	0	1	3	0	0
Estrone-3-sulfate	C[C@]12CC[C@@H]3c4ccc(cc4CC[C@H]3[C@@H]1CCC2=O)OS(=O)(=O)O	C18H22O5S	-H	8.39	191.11	349.112	350.47	7.62	28.22	46.43	30.3	60.33	0.61	1.01	0.66	2.51	46	24	49	27	9	33	0.222	4	10	2	0.041	3	0	6	22	18	0	5	0	1	0	0	0	0	0	0	0	0	0	1	3	0	0
Ethinylestradiol-3-sulfate	C[C@]12CC[C@@H]3c4ccc(cc4CC[C@H]3[C@@H]1CC[C@]2(C#C)O)OS(=O)(=O)O	C20H24O5S	-H	8.54	201.1	375.127	376.51	7.53	30.82	50.32	33.06	65.42	0.62	1.01	0.66	2.52	50	26	53	29	9	36	0.207	4	10	2	0.038	2	1	6	24	20	0	5	0	1	0	0	0	0	0	0	0	0	0	1	3	0	0
Ethylparaben	CCOC(=O)c1ccc(cc1)O	C9H10O3	-H	7.1	135.75	165.056	166.19	7.55	13.52	22.4	14.17	33	0.61	1.02	0.64	2.75	22	12	22	12	7	16	0.5	1	1	3	0.136	1	0	6	10	9	0	3	0	0	0	0	0	0	0	0	0	0	0	0	1	0	0
Ethylparaben	CCOC(=O)c1ccc(cc1)O	C9H10O3	-H	7.07	135.32	165.056	166.19	7.55	13.52	22.4	14.17	33	0.61	1.02	0.64	2.75	22	12	22	12	7	16	0.5	1	1	3	0.136	1	0	6	10	9	0	3	0	0	0	0	0	0	0	0	0	0	0	0	1	0	0
Etiocholanolone glucuronide	C[C@]12CC[C@H](C[C@H]1CC[C@@H]3[C@@H]2CC[C@]4([C@H]3CCC4=O)C)O[C@H]5[C@@H]([C@H]([C@@H]([C@H](O5)C(=O)O)O)O)O	C25H38O8	-H	10.67	208.4	465.249	466.63	6.57	40.45	71.41	43.1	81.67	0.57	1.01	0.61	2.47	71	33	75	37	2	39	0	5	11	3	0.04	2	0	0	38	25	0	8	0	0	0	0	0	0	0	0	0	0	0	1	4	0	0
Fenarimol	c1ccc(c(c1)C(c2ccc(cc2)Cl)(c3cncnc3)O)Cl	C17H12Cl2N2O	-H	10.85	175.92	329.025	331.21	9.74	24.49	34.48	25.75	51.81	0.72	1.01	0.76	2.35	34	22	36	24	18	33	0.75	3	3	3	0.083	0	0	18	12	17	2	1	0	0	0	2	0	0	0	0	2	0	0	0	3	0	0
Fenhexamid	CC1(CCCCC1)C(=O)Nc2ccc(c(c2Cl)Cl)O	C14H17Cl2NO2	-H	10.82	173.21	300.056	302.22	8.39	22.8	36.36	24.48	46.81	0.63	1.01	0.68	2.46	36	19	37	20	7	24	0.3	2	2	2	0.054	1	0	6	17	14	1	2	0	0	0	2	0	0	0	0	2	0	0	0	2	0	0
Fenofibric acid	CC(C)(C(=O)O)Oc1ccc(cc1)C(=O)c2ccc(cc2)Cl	C17H15ClO4	-H	11.33	185.72	317.059	318.77	8.62	24.53	37.7	25.77	58.86	0.66	1.02	0.7	2.68	37	22	38	23	14	31	0.522	2	2	5	0.132	2	0	12	15	17	0	4	0	0	0	1	0	0	0	0	1	0	0	0	2	0	0
Fenoterol	CC(Cc1ccc(cc1)O)NCC(c2cc(cc(c2)O)O)O	C17H21NO4	-H	1.85	168.94	302.14	303.39	7.06	26.02	43.25	27.44	56.5	0.61	1.01	0.64	2.57	43	22	44	23	12	29	0.522	2	2	6	0.136	0	0	12	21	17	1	4	0	0	0	0	0	0	0	0	0	0	0	0	2	0	0
Fenoxaprop	CC(C(=O)O)Oc1ccc(cc1)Oc2nc3ccc(cc3o2)Cl	C16H12ClNO5	-H	11.6	190.88	332.033	333.74	9.54	23.84	36.36	24.7	59.61	0.68	1.04	0.71	2.59	35	23	37	25	17	34	0.64	3	4	5	0.135	1	0	16	12	16	1	5	0	0	0	1	0	0	0	0	1	0	0	1	2	0	0
Fipronil	c1c(cc(c(c1Cl)n2c(c(c(n2)C#N)S(=O)C(F)(F)F)N)Cl)C(F)(F)F	C12H4Cl2F6N4OS	-H	11.43	177.61	434.931	437.17	14.57	22.03	34.07	22.51	100.11	0.73	1.14	0.75	3.85	30	26	31	27	13	35.5	0.407	2	2	2	0.065	1	1	11	4	12	4	1	0	1	6	2	0	0	0	0	8	0	0	1	1	0	0
Florfenicol	CS(=O)(=O)c1ccc(cc1)[C@H]([C@@H](CF)NC(=O)C(Cl)Cl)O	C12H14Cl2FNO4S	-H	3.86	174.1	355.993	358.24	10.24	22.42	36.72	24.22	67.14	0.64	1.05	0.69	3.2	35	21	35	21	9	27	0.286	1	1	4	0.114	3	0	6	14	12	1	4	0	1	1	2	0	0	0	0	3	0	0	0	1	0	0
Fluazinam	c1c(cnc(c1Cl)Nc2c(cc(c(c2[N+](=O)[O-])Cl)C(F)(F)F)[N+](=O)[O-])C(F)(F)F	C13H4Cl2F6N4O4	-H	13.41	183.51	462.944	465.11	14.09	23.48	37.97	23.23	115.56	0.71	1.15	0.7	3.98	33	29	34	30	16	40	0.4	2	2	4	0.118	4	0	12	4	13	4	4	0	0	6	2	0	0	0	0	8	0	0	0	2	0	0
Flubendazole	COC(=O)Nc1[nH]c2ccc(cc2n1)C(=O)c3ccc(cc3)F	C16H12FN3O3	-H	8.73	177.36	312.079	313.31	8.95	23.62	36.22	24.13	62.83	0.67	1.03	0.69	2.73	35	23	37	25	18	35	0.64	3	4	4	0.108	2	0	16	12	16	3	3	0	0	1	0	0	0	0	0	1	0	0	1	2	0	0
Fludioxonil	c1cc(c2c(c1)OC(O2)(F)F)c3c[nH]cc3C#N	C12H6F2N2O2	-H	10.05	146.13	247.032	248.2	10.34	17.03	25.53	17.08	53.58	0.71	1.06	0.71	2.98	24	18	26	20	12	27.5	0.55	3	4	1	0.038	0	1	11	6	12	2	2	0	0	2	0	0	0	0	0	2	0	0	2	1	0	0
Flumetasone	C[C@@H]1C[C@H]2[C@@H]3C[C@@H](C4=CC(=O)C=C[C@@]4([C@]3([C@H](C[C@@]2([C@]1(C(=O)CO)O)C)O)F)C)F	C22H28F2O5	-H	8.8	195.21	409.183	410.5	7.2	33.75	57.92	35.57	82.67	0.59	1.02	0.62	2.85	57	29	60	32	4	36	0	4	10	2	0.033	4	0	0	28	22	0	5	0	0	2	0	0	0	0	0	2	0	0	1	3	0	0
Flutriafol	c1ccc(c(c1)C(Cn2cncn2)(c3ccc(cc3)F)O)F	C16H13F2N3O	-H	8.69	170.23	300.095	301.32	8.61	23.3	35.96	23.92	59.42	0.67	1.03	0.68	2.7	35	22	37	24	17	32.5	0.708	3	3	4	0.108	0	0	17	13	16	3	1	0	0	2	0	0	0	0	0	2	0	0	1	2	0	0
Fumonisin B1	CCCC[C@@H](C)[C@H]([C@H](C[C@@H](C)C[C@@H](CCCC[C@H](C[C@@H]([C@H](C)N)O)O)O)OC(=O)C[C@@H](CC(=O)O)C(=O)O)OC(=O)C[C@@H](CC(=O)O)C(=O)O	C34H59NO15	-H	9.04	261.97	720.381	721.94	6.62	60.01	110.64	63.9	147.33	0.55	1.02	0.59	2.95	109	50	108	49	6	55	0	0	0	31	0.287	6	0	0	59	34	1	15	0	0	0	0	0	0	0	0	0	0	0	0	0	0	0
Fumonisin B2	CCCC[C@@H](C)[C@H]([C@H](C[C@@H](C)CCCCCC[C@H](C[C@@H]([C@H](C)N)O)O)OC(=O)C[C@@H](CC(=O)O)C(=O)O)OC(=O)C[C@@H](CC(=O)O)C(=O)O	C34H59NO14	-H	10.54	261.01	704.386	705.94	6.54	59.5	109.31	63.45	141.5	0.55	1.01	0.59	2.89	108	49	107	48	6	54	0	0	0	31	0.29	6	0	0	59	34	1	14	0	0	0	0	0	0	0	0	0	0	0	0	0	0	0
Fumonisin B3	CCCC[C@@H](C)[C@H]([C@H](C[C@@H](C)C[C@@H](CCCCCC[C@@H]([C@H](C)N)O)O)OC(=O)C[C@@H](CC(=O)O)C(=O)O)OC(=O)C[C@@H](CC(=O)O)C(=O)O	C34H59NO14	-H	9.9	259.99	704.386	705.94	6.54	59.5	109.31	63.45	141.5	0.55	1.01	0.59	2.89	108	49	107	48	6	54	0	0	0	31	0.29	6	0	0	59	34	1	14	0	0	0	0	0	0	0	0	0	0	0	0	0	0	0
Gemfibrozil	Cc1ccc(c(c1)OCCCC(C)(C)C(=O)O)C	C15H22O3	-H	12.72	168.34	249.15	250.37	6.26	23.11	39.7	24.74	42.92	0.58	0.99	0.62	2.38	40	18	40	18	7	22	0.333	1	1	6	0.15	1	0	6	22	15	0	3	0	0	0	0	0	0	0	0	0	0	0	0	1	0	0
Hydrocortisone	C[C@]12CCC(=O)C=C1CC[C@@H]3[C@@H]2[C@H](C[C@]4([C@H]3CC[C@@]4(C(=O)CO)O)C)O	C21H30O5	-H	8.18	191.98	361.202	362.51	6.47	32.53	55.89	34.69	64.08	0.58	1	0.62	2.46	56	26	59	29	3	32	0	4	10	2	0.034	3	0	0	30	21	0	5	0	0	0	0	0	0	0	0	0	0	0	1	3	0	0
Hydroxytyrosol	c1cc(c(cc1CCO)O)O	C8H10O3	-H	1.82	130.6	153.056	154.18	7.34	12.52	21.4	13.17	32	0.6	1.02	0.63	2.91	21	11	21	11	6	14	0.545	1	1	2	0.095	0	0	6	10	8	0	3	0	0	0	0	0	0	0	0	0	0	0	0	1	0	0
Imidacloprid	c1cc(ncc1CN2CCN=C2N[N+](=O)[O-])Cl	C9H10ClN5O2	-H	3.94	158.48	254.045	255.69	9.47	17.49	28.14	18.08	46.11	0.65	1.04	0.67	2.71	27	17	28	18	9	24	0.333	2	2	4	0.143	3	0	6	10	9	5	2	0	0	0	1	0	0	0	0	1	0	0	1	1	0	0
Iomeprol	CN(c1c(c(c(c(c1I)C(=O)NCC(CO)O)I)C(=O)NCC(CO)O)I)C(=O)CO	C17H22I3N3O8	-H	1.36	211.2	775.847	777.12	14.66	34.94	54.85	40.01	91.53	0.66	1.03	0.75	2.95	53	31	53	31	9	37	0.194	1	1	10	0.189	3	0	6	22	17	3	8	0	0	0	0	0	3	0	0	3	0	0	0	1	0	0
Iopamidol	C[C@@H](C(=O)Nc1c(c(c(c(c1I)C(=O)NC(CO)CO)I)C(=O)NC(CO)CO)I)O	C17H22I3N3O8	-H	1.03	205.65	775.847	777.12	14.66	34.94	54.85	40.01	91.86	0.66	1.03	0.75	2.96	53	31	53	31	9	37	0.194	1	1	10	0.189	3	0	6	22	17	3	8	0	0	0	0	0	3	0	0	3	0	0	0	1	0	0
Iopromide	CN(CC(CO)O)C(=O)c1c(c(c(c(c1I)NC(=O)COC)I)C(=O)NCC(CO)O)I	C18H24I3N3O8	-H	2.05	212.3	789.862	791.15	14.13	36.54	57.73	41.77	91.03	0.65	1.03	0.75	2.84	56	32	56	32	9	38	0.188	1	1	11	0.196	3	0	6	24	18	3	8	0	0	0	0	0	3	0	0	3	0	0	0	1	0	0
Ioxynil	c1c(cc(c(c1I)O)I)C#N	C7H3I2NO	-H	8.98	133.06	369.823	370.91	26.49	12.56	14.33	15.3	29.41	0.9	1.02	1.09	2.67	14	11	14	11	7	16	0.545	1	1	0	0	0	1	6	3	7	1	1	0	0	0	0	0	2	0	0	2	0	0	0	1	0	0
Irbesartan	CCCCC1=NC2(CCCC2)C(=O)N1Cc3ccc(cc3)c4ccccc4c5[nH]nnn5	C25H28N6O	-H	10.02	214.21	427.225	428.59	7.14	38.05	59.66	39.86	66.42	0.63	0.99	0.66	2.08	60	32	64	36	19	46.5	0.472	5	5	7	0.109	2	0	17	28	25	6	1	0	0	0	0	0	0	0	0	0	0	0	3	2	0	0
Isopyrazam	CC(C)C1C2CCC1c3c2cccc3NC(=O)c4cn(nc4C(F)F)C	C20H23F2N3O	-H	12.45	194.43	358.174	359.46	7.34	30.29	49.38	31.72	64.17	0.62	1.01	0.65	2.47	49	26	52	29	12	35.5	0.379	4	7	3	0.058	1	0	11	23	20	3	1	0	0	2	0	0	0	0	0	2	0	0	3	2	0	0
Isoxaben	CCC(C)(CC)c1cc(on1)NC(=O)c2c(cccc2OC)OC	C18H24N2O4	-H	10.3	188.99	331.166	332.44	6.93	28.61	48.23	30.2	55.25	0.6	1	0.63	2.3	48	24	49	25	12	31.5	0.44	2	2	7	0.143	1	0	11	24	18	2	4	0	0	0	0	0	0	0	0	0	0	0	1	1	0	0
Isoxuprine	CC(COc1ccccc1)NC(C)C(c2ccc(cc2)O)O	C18H23NO3	-H	3.17	168.35	300.161	301.42	6.7	27.11	44.8	28.74	50.5	0.6	1	0.64	2.3	45	22	46	23	12	29	0.522	2	2	7	0.152	0	0	12	23	18	1	3	0	0	0	0	0	0	0	0	0	0	0	0	2	0	0
Lincomycin	CCC[C@@H]1C[C@H](N(C1)C)C(=O)N[C@@H]([C@@H]2[C@@H]([C@@H]([C@H]([C@H](O2)SC)O)O)O)[C@@H](C)O	C18H34N2O6S	-H	2.46	202.26	405.206	406.61	6.67	33.71	61.38	36.57	68.5	0.55	1.01	0.6	2.54	61	27	62	28	1	29	0	2	2	7	0.113	1	0	0	34	18	2	6	0	1	0	0	0	0	0	0	0	0	0	1	1	0	0
Lorazepam	c1ccc(c(c1)C2=NC(C(=Nc3c2cc(cc3)Cl)O)O)Cl	C15H10Cl2N2O2	-H	8.87	169.42	319.005	321.17	10.36	22.4	31.92	23.44	53.22	0.72	1.03	0.76	2.53	31	21	33	23	14	31	0.522	3	4	1	0.03	2	0	12	10	15	2	2	0	0	0	2	0	0	0	0	2	0	0	0	2	1	0
Losartan	CCCCc1nc(c(n1Cc2ccc(cc2)c3ccccc3c4[nH]nnn4)CO)Cl	C22H23ClN6O	-H	9.3	206.82	421.155	422.96	7.98	34.56	53.21	36.2	65.44	0.65	1	0.68	2.18	53	30	56	33	22	44	0.667	4	4	8	0.143	0	0	22	23	22	6	1	0	0	0	1	0	0	0	0	1	0	0	2	2	0	0
Losartan carboxylic acid	CCCCc1nc(c(n1Cc2ccc(cc2)c3ccccc3c4[nH]nnn4)C(=O)O)Cl	C22H21ClN6O2	-H	9.69	205.08	435.134	436.94	8.4	34.47	52.66	35.89	72.61	0.66	1.01	0.69	2.34	52	31	55	34	23	46	0.647	4	4	8	0.145	1	0	22	21	22	6	2	0	0	0	1	0	0	0	0	1	0	0	2	2	0	0
Maduramicin	C[C@H]1C[C@H]([C@@](O[C@@H]1[C@H]2C[C@@H]([C@@H](O2)[C@@]3(CC[C@@H](O3)[C@@]4(CC[C@@]5(O4)C[C@@H]([C@H]([C@H](O5)[C@@H](C)[C@H]6[C@@H]([C@H]([C@@H]([C@](O6)(CC(=O)O)O)C)OC)OC)C)O)C)C)O[C@@H]7C[C@@H]([C@H]([C@@H](O7)C)OC)OC)(C)O)C.N	C47H80O17	-H	15.34	301.57	932.559	-999	-999	-999	-999	-999	-999	-999	-999	-999	-999	-999	-999	-999	-999	-999	-999	-999	-999	-999	-999	-999	-999	-999	-999	-999	-999	-999	-999	-999	-999	-999	-999	-999	-999	-999	-999	-999	-999	-999	-999	-999	-999	-999
Malathion	CCOC(=O)CC(C(=O)OCC)SP(=S)(OC)OC	C10H19O6PS2	-H	10.15	170.31	329.029	330.4	8.69	22.11	38.93	25.32	51.47	0.58	1.02	0.67	2.71	38	19	37	18	3	21	0	0	0	11	0.297	3	0	0	19	10	0	6	1	2	0	0	0	0	0	0	0	0	0	0	0	0	0
MCPA	Cc1cc(ccc1OCC(=O)O)Cl	C9H9ClO3	-H	8.92	146.16	199.017	200.63	9.12	14.23	22.72	15.03	36.78	0.65	1.03	0.68	2.83	22	13	22	13	7	17	0.462	1	1	3	0.136	1	0	6	9	9	0	3	0	0	0	1	0	0	0	0	1	0	0	0	1	0	0
Mefenamic acid	Cc1cccc(c1C)Nc2ccccc2C(=O)O	C15H15NO2	-H	12.54	161.3	240.103	241.31	7.31	21.2	32.94	22.24	43.5	0.64	1	0.67	2.42	33	18	34	19	13	26	0.632	2	2	3	0.088	1	0	12	15	15	1	2	0	0	0	0	0	0	0	0	0	0	0	0	2	0	0
Meropenem	C[C@@H]1[C@@H]2[C@H](C(=O)N2C(=C1S[C@H]3C[C@H](NC3)C(=O)N(C)C)C(=O)O)[C@@H](C)O	C17H25N3O5S	-H	1.96	192.42	382.144	383.52	7.52	30.2	51.74	32.31	68.67	0.59	1.01	0.63	2.64	51	26	53	28	4	32	0	3	4	5	0.094	4	0	0	25	17	3	5	0	1	0	0	0	0	0	0	0	0	1	2	0	1	0
Mesotrione	CS(=O)(=O)c1ccc(c(c1)[N+](=O)[O-])C(=O)C2C(=O)CCCC2=O	C14H13NO7S	-H	5.55	177.77	338.034	339.35	9.43	23.25	37.77	24.4	75.75	0.65	1.05	0.68	3.29	36	23	37	24	13	34	0.25	2	2	4	0.108	7	0	6	13	14	1	7	0	1	0	0	0	0	0	0	0	0	0	0	2	0	0
Metamitron	O=c1n(N)c(nnc1c1ccccc1)C	C10H10N4O	-H	4.22	141.96	201.078	202.24	8.09	16.28	25.39	16.76	37.67	0.65	1.02	0.67	2.51	25	15	26	16	9	22	0.375	2	2	1	0.038	3	0	6	10	10	4	1	0	0	0	0	0	0	0	0	0	0	0	0	2	0	0
Metaproterenol	CC(C)NCC(c1cc(cc(c1)O)O)O	C11H17NO3	-H	0.83	155.3	210.114	211.29	6.6	18.31	32.15	19.46	39.67	0.57	1	0.61	2.64	32	15	32	15	6	18	0.4	1	1	4	0.125	0	0	6	17	11	1	3	0	0	0	0	0	0	0	0	0	0	0	0	1	0	0
Methylparaben	COC(=O)c1ccc(cc1)O	C8H8O3	-H	5.43	128.43	151.04	152.16	8.01	11.93	19.52	12.41	31.5	0.63	1.03	0.65	2.86	19	11	19	11	7	15	0.545	1	1	2	0.105	1	0	6	8	8	0	3	0	0	0	0	0	0	0	0	0	0	0	0	1	0	0
Methylparaben	COC(=O)c1ccc(cc1)O	C8H8O3	-H	5.4	127.81	151.04	152.16	8.01	11.93	19.52	12.41	31.5	0.63	1.03	0.65	2.86	19	11	19	11	7	15	0.545	1	1	2	0.105	1	0	6	8	8	0	3	0	0	0	0	0	0	0	0	0	0	0	0	1	0	0
Metribuzin	CC(C)(C)c1c(=O)n(c(nn1)SC)N	C8H14N4OS	-H	6.88	150.94	213.082	214.33	7.65	16.56	28.23	17.93	35.08	0.59	1.01	0.64	2.51	28	14	28	14	3	17	0	1	1	2	0.071	3	0	0	14	8	4	1	0	1	0	0	0	0	0	0	0	0	0	0	1	0	0
Monensin	CC[C@]1(CC[C@@H](O1)[C@@]2(CC[C@@]3(O2)C[C@@H]([C@H]([C@H](O3)[C@@H](C)[C@H]([C@H](C)C(=O)O)OC)C)O)C)[C@H]4[C@H](C[C@@H](O4)[C@@H]5[C@H](C[C@H]([C@@](O5)(CO)O)C)C)C	C36H62O11	-H	14.89	247.59	669.422	670.98	6.16	60.16	108.99	64.6	107.5	0.55	1	0.59	2.29	109	47	113	51	1	52	0	5	5	10	0.088	1	0	0	62	36	0	11	0	0	0	0	0	0	0	0	0	0	0	3	2	0	0
Monoacetyl dapsone	CC(=O)Nc1ccc(cc1)S(=O)(=O)c2ccc(cc2)N	C14H14N2O3S	-H	4.08	171.85	289.065	290.37	8.54	22.2	34.56	23.59	54.75	0.65	1.02	0.69	2.74	34	20	35	21	15	30	0.571	2	2	3	0.086	3	0	12	14	14	2	3	0	1	0	0	0	0	0	0	0	0	0	0	2	0	0
Moxifloxacin	COc1c2c(cc(c1N3C[C@@H]4CCCN[C@@H]4C3)F)c(=O)c(cn2C5CC5)C(=O)O	C21H24FN3O4	-H	15.17	202.63	400.168	401.48	7.58	32.72	53.85	34.15	71.83	0.62	1.02	0.64	2.48	53	29	57	33	9	39	0.182	5	7	4	0.07	3	0	6	24	21	3	4	0	0	1	0	0	0	0	0	1	1	0	1	3	0	0
Narasin	CC[C@H]([C@H]1[C@H](C[C@@H]([C@@H](O1)[C@@H](C)[C@@H]([C@H](C)C(=O)[C@H](CC)[C@@H]2[C@H](C[C@H]([C@]3(O2)C=C[C@H]([C@@]4(O3)CC[C@@](O4)(C)[C@H]5CC[C@@]([C@@H](O5)C)(CC)O)O)C)C)O)C)C)C(=O)O	C43H72O11	-H	16.12	270.1	763.5	765.15	6.07	70.15	125.41	75.41	123.33	0.56	1	0.6	2.28	126	54	130	58	3	61	0	5	5	12	0.092	3	0	0	72	43	0	11	0	0	0	0	0	0	0	0	0	0	0	1	4	0	0
Nicarbazin	Cc1cc(nc(n1)O)C.c1cc(ccc1NC(=O)Nc2ccc(cc2)[N+](=O)[O-])[N+](=O)[O-]	C19H18N6O6	-H	15.42	199.24	425.122	-999	-999	-999	-999	-999	-999	-999	-999	-999	-999	-999	-999	-999	-999	-999	-999	-999	-999	-999	-999	-999	-999	-999	-999	-999	-999	-999	-999	-999	-999	-999	-999	-999	-999	-999	-999	-999	-999	-999	-999	-999	-999	-999
Nitrofurazone	c1cc(oc1/C=N/NC(=O)N)[N+](=O)[O-]	C6H6N4O4	-H	2.83	136.91	197.032	198.16	9.91	12.62	21.6	12.6	47	0.63	1.08	0.63	3.36	20	14	20	14	9	20.5	0.357	1	1	3	0.15	4	0	5	6	6	4	4	0	0	0	0	0	0	0	0	0	0	0	1	0	0	0
Ochratoxin A	C[C@@H]1Cc2c(cc(c(c2C(=O)O1)O)C(=O)N[C@@H](Cc3ccccc3)C(=O)O)Cl	C20H18ClNO6	-H	10.66	193.27	402.075	403.84	8.78	30.15	47.34	31.44	77.78	0.66	1.03	0.68	2.78	46	28	48	30	15	39	0.4	3	4	5	0.104	3	0	12	18	20	1	6	0	0	0	1	0	0	0	0	1	0	0	0	3	0	0
Omeprazole	Cc1cnc(c(c1OC)C)CS(=O)c2[nH]c3ccc(cc3n2)OC	C17H19N3O3S	-H	7.1	180.61	344.107	345.46	8.03	27.39	43.43	29.12	54.56	0.64	1.01	0.68	2.27	43	24	45	26	17	35	0.615	3	4	5	0.111	1	0	16	19	17	3	3	0	1	0	0	0	0	0	0	0	0	0	1	2	0	0
Oxacillin	Cc1c(c(no1)c2ccccc2)C(=O)N[C@H]3[C@@H]4N(C3=O)[C@H](C(S4)(C)C)C(=O)O	C19H19N3O5S	-H	8.5	198.25	400.097	401.48	8.54	30.41	48.09	32.03	72.75	0.65	1.02	0.68	2.6	47	28	50	31	14	39.5	0.355	4	5	4	0.08	3	0	11	19	19	3	5	0	1	0	0	0	0	0	0	0	0	1	2	1	1	0
Oxyphenylbutazone	CCCCC1C(=O)N(N(C1=O)c2ccc(cc2)O)c3ccccc3	C19H20N2O3	-H	9.06	184.74	323.14	324.41	7.37	27.9	44.14	29.23	58.17	0.63	1	0.66	2.42	44	24	46	26	14	34	0.462	3	3	5	0.109	2	0	12	20	19	2	3	0	0	0	0	0	0	0	0	0	0	0	1	2	0	0
Pantoprazole	COc1ccnc(c1OC)CS(=O)c2[nH]c3ccc(cc3n2)OC(F)F	C16H15F2N3O4S	-H	7.38	188.02	382.068	383.41	9.35	26.52	42.9	27.69	71.72	0.65	1.05	0.68	2.76	41	26	43	28	17	37	0.571	3	4	6	0.14	1	0	16	15	16	3	4	0	1	2	0	0	0	0	0	2	0	0	1	2	0	0
Parathion-methyl	COP(=S)(OC)Oc1ccc(cc1)[N+](=O)[O-]	C8H10NO5PS	-H	5.79	154.49	261.994	263.23	10.12	16.51	27.21	18.41	46.31	0.64	1.05	0.71	2.89	26	16	26	16	9	22	0.375	1	1	5	0.192	3	0	6	10	8	1	5	1	1	0	0	0	0	0	0	0	0	0	0	1	0	0
Penicillin G	CC1([C@@H](N2[C@H](S1)[C@@H](C2=O)NC(=O)Cc3ccccc3)C(=O)O)C	C16H18N2O4S	-H	7.44	184.92	333.091	334.43	8.16	25.91	41.66	27.57	60.75	0.63	1.02	0.67	2.64	41	23	43	25	9	31	0.24	3	4	4	0.093	3	0	6	18	16	2	4	0	1	0	0	0	0	0	0	0	0	1	1	1	1	0
Pentachlorophenol	c1(c(c(c(c(c1Cl)Cl)Cl)Cl)Cl)O	C6HCl5O	-H	13.18	135.93	262.84	266.32	20.49	11.81	14.6	13.03	36.56	0.91	1.12	1	3.05	13	12	13	12	6	15	0.5	1	1	0	0	0	0	6	1	6	0	1	0	0	0	5	0	0	0	0	5	0	0	0	1	0	0
Phenylbutazone	CCCCC1C(=O)N(N(C1=O)c2ccccc2)c3ccccc3	C19H20N2O2	-H	10.82	179.6	307.145	308.41	7.17	27.39	42.81	28.77	52.5	0.64	1	0.67	2.28	43	23	45	25	14	33	0.48	3	3	5	0.111	2	0	12	20	19	2	2	0	0	0	0	0	0	0	0	0	0	0	1	2	0	0
Piperacillin	CCN1CCN(C(=O)C1=O)C(=O)N[C@H](c2ccccc2)C(=O)N[C@H]3[C@@H]4N(C3=O)[C@H](C(S4)(C)C)C(=O)O	C23H27N5O7S	-H	7.34	221.26	516.156	517.62	8.22	39.22	64.6	41.23	99.58	0.62	1.03	0.65	2.77	63	36	66	39	12	48	0.154	4	5	6	0.091	6	0	6	27	23	5	7	0	1	0	0	0	0	0	0	0	0	1	1	2	1	0
Pravastatin	CC[C@H](C)C(=O)O[C@H]1C[C@@H](C=C2[C@H]1[C@H]([C@H](C=C2)C)CC[C@H](C[C@H](CC(=O)O)O)O)O	C23H36O7	-H	9.18	206.51	423.239	424.59	6.43	37.34	66.2	39.89	78.17	0.57	1	0.6	2.61	66	30	67	31	4	35	0	2	3	11	0.164	4	0	0	36	23	0	7	0	0	0	0	0	0	0	0	0	0	0	0	2	0	0
Propanil	CC/C(=N/c1ccc(c(c1)Cl)Cl)/O	C9H9Cl2NO	-H	9.68	143.48	215.999	218.09	9.91	14.9	22.49	15.98	33.39	0.68	1.02	0.73	2.57	22	13	22	13	7	17	0.462	1	1	2	0.091	1	0	6	9	9	1	1	0	0	0	2	0	0	0	0	2	0	0	0	1	0	0
Propylparaben	CCCOC(=O)c1ccc(cc1)O	C10H12O3	-H	8.64	143	179.071	180.22	7.21	15.12	25.28	15.93	34.5	0.6	1.01	0.64	2.65	25	13	25	13	7	17	0.462	1	1	4	0.16	1	0	6	12	10	0	3	0	0	0	0	0	0	0	0	0	0	0	0	1	0	0
Propylparaben	CCCOC(=O)c1ccc(cc1)O	C10H12O3	-H	8.6	142.48	179.071	180.22	7.21	15.12	25.28	15.93	34.5	0.6	1.01	0.64	2.65	25	13	25	13	7	17	0.462	1	1	4	0.16	1	0	6	12	10	0	3	0	0	0	0	0	0	0	0	0	0	0	0	1	0	0
Prothioconazole	c1ccc(c(c1)CC(Cn2c(=S)nc[nH]2)(C3(CC3)Cl)O)Cl	C14H15Cl2N3OS	-H	11.89	171.62	342.024	344.29	9.56	24.17	36.54	26.16	48.89	0.67	1.02	0.73	2.33	36	21	38	23	8	28	0.261	3	3	5	0.132	2	0	6	15	14	3	1	0	1	0	2	0	0	0	0	2	1	0	1	1	0	0
Quinalphos	CCOP(=S)(OCC)Oc1cnc2ccccc2n1	C12H15N2O3PS	-H	12.07	168.54	297.047	298.33	8.77	21.68	34.42	24.03	42.97	0.64	1.01	0.71	2.26	34	19	35	20	12	26.5	0.55	2	3	6	0.171	1	0	11	15	12	2	3	1	1	0	0	0	0	0	0	0	0	0	0	2	0	0
Ractopamine	CC(CCc1ccc(cc1)O)NCC(c2ccc(cc2)O)O	C18H23NO3	-H	3.17	168.35	300.161	301.42	6.7	27.11	44.8	28.74	52.33	0.6	1	0.64	2.38	45	22	46	23	12	29	0.522	2	2	7	0.152	0	0	12	23	18	1	3	0	0	0	0	0	0	0	0	0	0	0	0	2	0	0
Ritodrine	C[C@@H]([C@@H](c1ccc(cc1)O)O)NCCc2ccc(cc2)O	C17H21NO3	-H	2.02	163.25	286.145	287.39	6.84	25.51	41.92	26.98	50.83	0.61	1	0.64	2.42	42	21	43	22	12	28	0.545	2	2	6	0.14	0	0	12	21	17	1	3	0	0	0	0	0	0	0	0	0	0	0	0	2	0	0
Robenidine	c1c(ccc(c1)Cl)/C=N/NC(=N)N/N=C/c2ccc(cc2)Cl	C15H13Cl2N5	-H	9.29	187.59	332.048	334.23	9.55	24.36	35.57	25.55	52.56	0.7	1.02	0.73	2.39	35	22	36	23	15	32	0.522	2	2	6	0.167	3	0	12	13	15	5	0	0	0	0	2	0	0	0	0	2	0	0	0	2	0	0
Salbutamol	CC(C)(C)NCC(c1ccc(c(c1)CO)O)O	C13H21NO3	-H	1.32	166.6	238.145	239.35	6.3	21.51	37.92	22.98	43.08	0.57	1	0.6	2.53	38	17	38	17	6	20	0.353	1	1	5	0.132	0	0	6	21	13	1	3	0	0	0	0	0	0	0	0	0	0	0	0	1	0	0
Salicylic acid	c1ccc(c(c1)C(=O)O)O	C7H6O3	-H	4.85	119.65	137.024	138.13	8.63	10.33	16.63	10.65	32	0.65	1.04	0.67	3.2	16	10	16	10	7	14	0.6	1	1	1	0.063	1	0	6	6	7	0	3	0	0	0	0	0	0	0	0	0	0	0	0	1	0	0
Salinomycin	CC[C@H]([C@H]1CC[C@@H]([C@@H](O1)[C@@H](C)[C@@H]([C@H](C)C(=O)[C@H](CC)[C@@H]2[C@H](C[C@H]([C@]3(O2)C=C[C@H]([C@@]4(O3)CC[C@@](O4)(C)[C@H]5CC[C@@]([C@@H](O5)C)(CC)O)O)C)C)O)C)C(=O)O	C42H70O11	-H	15.55	268.38	749.485	751.12	6.11	68.55	122.53	73.65	121.5	0.56	1	0.6	2.29	123	53	127	57	3	60	0	5	5	12	0.094	3	0	0	70	42	0	11	0	0	0	0	0	0	0	0	0	0	0	1	4	0	0
Sucralose	C([C@@H]1[C@@H]([C@@H]([C@H]([C@H](O1)O[C@]2([C@H]([C@@H]([C@H](O2)CCl)O)O)CCl)O)O)Cl)O	C12H19Cl3O8	-H	3.61	179.16	395.007	397.66	9.47	24.77	44.31	26.59	69.25	0.59	1.05	0.63	3.01	42	23	43	24	0	24	0	2	2	3	0.07	0	0	0	19	12	0	8	0	0	0	3	0	0	0	0	3	0	0	1	1	0	0
Sulfacetamide	C/C(=N/S(=O)(=O)c1ccc(cc1)N)/O	C8H10N2O3S	-H	1.44	145.88	213.034	214.27	8.93	15	24.8	16.07	42.92	0.63	1.03	0.67	3.07	24	14	24	14	9	20	0.429	1	1	2	0.083	3	0	6	10	8	2	3	0	1	0	0	0	0	0	0	0	0	0	0	1	0	0
Sulfadiazine	c1cnc(nc1)NS(=O)(=O)c2ccc(cc2)N	C10H10N4O2S	-H	1.8	155.43	249.045	250.31	9.27	17.88	27.79	18.86	46.42	0.66	1.03	0.7	2.73	27	17	28	18	14	26	0.667	2	2	3	0.107	2	0	12	10	10	4	2	0	1	0	0	0	0	0	0	0	0	0	0	2	0	0
Sulfadoxine	COc1c(ncnc1OC)NS(=O)(=O)c2ccc(cc2)N	C12H14N4O4S	-H	4.08	173.22	309.066	310.37	8.87	22.1	36.21	23.3	56.75	0.63	1.03	0.67	2.7	35	21	36	22	14	30	0.545	2	2	5	0.139	2	0	12	14	12	4	4	0	1	0	0	0	0	0	0	0	0	0	0	2	0	0
Sulfamerazine	Cc1ccnc(n1)NS(=O)(=O)c2ccc(cc2)N	C11H12N4O2S	-H	2.48	161.33	263.061	264.34	8.81	19.48	30.67	20.63	48.08	0.65	1.02	0.69	2.67	30	18	31	19	14	27	0.632	2	2	3	0.097	2	0	12	12	11	4	2	0	1	0	0	0	0	0	0	0	0	0	0	2	0	0
Sulfamethazine	Cc1cc(nc(n1)NS(=O)(=O)c2ccc(cc2)N)C	C12H14N4O2S	-H	3.2	167.04	277.076	278.37	8.44	21.08	33.56	22.39	49.75	0.64	1.02	0.68	2.62	33	19	34	20	14	28	0.6	2	2	3	0.088	2	0	12	14	12	4	2	0	1	0	0	0	0	0	0	0	0	0	0	2	0	0
Sulfamethoxazole	Cc1cc(no1)NS(=O)(=O)c2ccc(cc2)N	C10H11N3O3S	-H	3.72	158.52	252.045	253.31	9.05	18	28.9	19.07	46.58	0.64	1.03	0.68	2.74	28	17	29	18	13	25.5	0.611	2	2	3	0.103	2	0	11	11	10	3	3	0	1	0	0	0	0	0	0	0	0	0	1	1	0	0
Sulfapyridine	c1ccnc(c1)NS(=O)(=O)c2ccc(cc2)N	C11H11N3O2S	-H	2.28	156.54	248.05	249.32	8.9	18.48	28.57	19.62	45.42	0.66	1.02	0.7	2.67	28	17	29	18	14	26	0.667	2	2	3	0.103	2	0	12	11	11	3	2	0	1	0	0	0	0	0	0	0	0	0	0	2	0	0
Sulfaquinoxaline	c1ccc2c(c1)ncc(n2)NS(=O)(=O)c3ccc(cc3)N	C14H12N4O2S	-H	5.72	168.94	299.061	300.37	9.1	22.48	33.67	23.63	53.75	0.68	1.02	0.72	2.56	33	21	35	23	19	33.5	0.739	3	4	3	0.086	2	0	17	12	14	4	2	0	1	0	0	0	0	0	0	0	0	0	0	3	0	0
Sulfathiazole	c1cc(ccc1N)S(=O)(=O)Nc2nccs2	C9H9N3O2S2	-H	2.05	153.81	254.006	255.35	10.21	16.97	25.76	18.51	43.25	0.68	1.03	0.74	2.7	25	16	26	17	13	24.5	0.647	2	2	3	0.115	2	0	11	9	9	3	2	0	2	0	0	0	0	0	0	0	0	0	1	1	0	0
Telmisartan	CCCc1nc2c(cc(cc2n1Cc3ccc(cc3)c4ccccc4C(=O)O)c5nc6ccccc6n5C)C	C33H30N4O2	-H	9.92	242.47	513.23	514.67	7.46	45.77	68.55	47.83	83.17	0.66	0.99	0.69	2.13	69	39	74	44	33	61	0.727	6	8	7	0.095	1	0	32	30	33	4	2	0	0	0	0	0	0	0	0	0	0	0	2	4	0	0
Tepraloxydim	CC(C)(C)C(CCc1ccc(cc1)Cl)(Cn2cncn2)O	C17H24ClNO4	-H	10.74	190.45	306.138	307.86	7.16	26.17	42.79	27.94	46.44	0.61	1	0.65	2.21	43	21	44	22	11	27.5	0.5	2	2	6	0.136	0	0	11	22	16	3	1	0	0	0	1	0	0	0	0	1	0	0	1	1	0	0
Terbacil	Cc1c(c(=O)n(c(=O)[nH]1)C(C)(C)C)Cl	C9H13ClN2O2	-H	7.3	146.51	215.059	216.69	8.03	16.3	27.48	17.35	38.53	0.6	1.02	0.64	2.75	27	14	27	14	3	17	0	1	1	1	0.037	3	0	0	13	9	2	2	0	0	0	1	0	0	0	0	1	0	0	0	1	0	0
Terbutaline	CC(C)(C)NCC(c1cc(cc(c1)O)O)O	C12H19NO3	-H	1.24	161.81	224.129	225.32	6.44	19.91	35.04	21.22	41.58	0.57	1	0.61	2.6	35	16	35	16	6	19	0.375	1	1	4	0.114	0	0	6	19	12	1	3	0	0	0	0	0	0	0	0	0	0	0	0	1	0	0
Testosterone glucuronide	C[C@]12CC[C@H]3[C@H]([C@@H]1CC[C@@H]2O[C@H]4[C@@H]([C@H]([C@@H]([C@H](O4)C(=O)O)O)O)O)CCC5=CC(=O)CC[C@]35C	C25H36O8	-H	8.88	220.84	463.234	464.61	6.73	39.85	69.52	42.34	82.5	0.58	1.01	0.61	2.5	69	33	73	37	3	40	0	5	11	3	0.041	3	0	0	36	25	0	8	0	0	0	0	0	0	0	0	0	0	0	1	4	0	0
Tetracycline	C[C@]1(c2cccc(c2C(=O)C3=C([C@]4([C@@H](C[C@@H]31)[C@@H](C(=C(C4=O)C(=N)O)O)N(C)C)O)O)O)O	C22H24N2O8	-H	5.84	199.24	443.146	444.48	7.94	34.66	57.54	36.02	93.67	0.62	1.03	0.64	2.93	56	32	59	35	11	43	0.171	4	10	2	0.034	5	0	6	24	22	2	8	0	0	0	0	0	0	0	0	0	0	0	0	4	0	0
Thiamphenicol	CS(=O)(=O)c1ccc(cc1)[C@H]([C@@H](CO)NC(=O)C(Cl)Cl)O	C12H15Cl2NO5S	-H	2.77	179.09	353.998	356.25	9.9	22.83	37.53	24.73	65.14	0.63	1.04	0.69	3.1	36	21	36	21	9	27	0.286	1	1	5	0.139	3	0	6	15	12	1	5	0	1	0	2	0	0	0	0	2	0	0	0	1	0	0
Tiabendazole	c1ccc2c(c1)[nH]c(n2)c3cscn3	C10H7N3S	-H	3.38	141.71	200.029	201.27	9.58	15.27	21.15	16.19	29	0.73	1.01	0.77	2.07	21	14	23	16	15	23.5	0.938	3	4	1	0.043	0	0	15	7	10	3	0	0	1	0	0	0	0	0	0	0	0	0	2	1	0	0
Triadimefon	CC(C)(C)C(=O)C(n1cncn1)Oc2ccc(cc2)Cl	C14H16ClN3O2	-H	10.47	170.72	292.086	293.78	8.16	22.89	36.47	24.11	48.19	0.64	1.01	0.67	2.41	36	20	37	21	12	27.5	0.524	2	2	5	0.135	1	0	11	16	14	3	2	0	0	0	1	0	0	0	0	1	0	0	1	1	0	0
Triclosan	c1cc(c(cc1Cl)O)Oc2ccc(cc2Cl)Cl	C12H7Cl3O2	-H	12.82	159.97	286.944	289.54	12.06	18.12	25.04	19.29	43.83	0.75	1.04	0.8	2.58	24	17	25	18	12	24	0.667	2	2	2	0.08	0	0	12	7	12	0	2	0	0	0	3	0	0	0	0	3	0	0	0	2	0	0
Triclosan	c1cc(c(cc1Cl)O)Oc2ccc(cc2Cl)Cl	C12H7Cl3O2	-H	12.78	159.76	286.944	289.54	12.06	18.12	25.04	19.29	43.83	0.75	1.04	0.8	2.58	24	17	25	18	12	24	0.667	2	2	2	0.08	0	0	12	7	12	0	2	0	0	0	3	0	0	0	0	3	0	0	0	2	0	0
Trinexapac acid	C\1(=C(\C2CC2)/O)/C(=O)CC(CC1=O)C(=O)O	C11H12O5	-H	6.33	149.17	223.061	224.23	8.01	17.15	28.94	17.84	50	0.61	1.03	0.64	3.13	28	16	29	17	4	21	0	2	2	2	0.069	4	0	0	12	11	0	5	0	0	0	0	0	0	0	0	0	1	0	0	1	0	0
Tylosin	CC[C@@H]1[C@H](/C=C(/C=C/C(=O)[C@@H](C[C@@H]([C@@H]([C@H]([C@@H](CC(=O)O1)O)C)O[C@H]2[C@@H]([C@H]([C@@H]([C@H](O2)C)O[C@H]3C[C@@]([C@H]([C@@H](O3)C)O)(C)O)N(C)C)O)CC=O)C)\C)CO[C@H]4[C@@H]([C@@H]([C@@H]([C@H](O4)C)O)OC)OC	C46H77NO17	-H	14.49	304.23	914.512	916.24	6.5	78.41	142.24	83.67	158.42	0.56	1.01	0.59	2.48	141	64	144	67	5	72	0	4	4	13	0.09	5	0	0	77	46	1	17	0	0	0	0	0	0	0	0	0	0	0	0	3	0	0
Valifenalate_1	C(=O)(NC(CC(=O)OC)c1ccc(cc1)Cl)[C@@H](NC(=O)OC(C)C)C(C)C	C19H27ClN2O5	-H	10.49	208.43	397.154	398.93	7.39	32.02	54.65	34.04	70.28	0.59	1.01	0.63	2.6	54	27	54	27	9	33	0.222	1	1	10	0.185	3	0	6	27	19	2	5	0	0	0	1	0	0	0	0	1	0	0	0	1	0	0
Valifenalate_2	C(=O)(NC(CC(=O)OC)c1ccc(cc1)Cl)[C@@H](NC(=O)OC(C)C)C(C)C	C19H27ClN2O5	-H	10.71	208.44	397.154	398.93	7.39	32.02	54.65	34.04	70.28	0.59	1.01	0.63	2.6	54	27	54	27	9	33	0.222	1	1	10	0.185	3	0	6	27	19	2	5	0	0	0	1	0	0	0	0	1	0	0	0	1	0	0
Zearalenone-alpha	O1C(C2=C(C=C(C=C2CCCCCC(CCC[C@@H]1C)=O)O)O)=O	C18H22O5	-H	10.42	178.19	319.155	320.42	6.82	27.73	47.24	29.41	58.83	0.59	1.01	0.63	2.56	47	23	48	24	8	29	0.25	2	3	0	0	2	0	6	24	18	0	5	0	0	0	0	0	0	0	0	0	0	0	0	1	0	0
Zilpaterol	CC(C)N[C@@H]1CCn2c3c(cccc3[nH]c2=O)[C@H]1O	C14H19N3O2	-H	1.28	165.86	260.14	261.36	6.88	22.79	38.03	24.02	43.67	0.6	1	0.63	2.3	38	19	40	21	7	25	0.286	3	7	2	0.05	1	0	6	19	14	3	2	0	0	0	0	0	0	0	0	0	0	0	1	1	1	0
β-Estradiol-17-glucuronide	O([C@H]1[C@@H]([C@H]([C@@H]([C@@H](C(O)=O)O1)O)O)O)[C@H]1CC[C@]2([H])[C@]1(C)CC[C@]1([H])C3C=CC(=CC=3CC[C@@]21[H])O	C24H32O8	-H	8.21	217.72	447.202	448.56	7.01	37.66	64.76	39.82	80.92	0.59	1.01	0.62	2.53	64	32	68	36	7	40	0.167	5	11	3	0.044	1	0	6	32	24	0	8	0	0	0	0	0	0	0	0	0	0	0	1	4	0	0
β-Estradiol-3-glucuronide	O[C@H]1CC[C@]2([H])[C@]1(C)CC[C@]1([H])C3C=CC(=CC=3CC[C@@]21[H])O[C@H]1[C@@H]([C@H]([C@@H]([C@@H](C(O)=O)O1)O)O)O	C24H32O8	-H	8.21	217.72	447.202	448.56	7.01	37.66	64.76	39.82	80.92	0.59	1.01	0.62	2.53	64	32	68	36	7	40	0.167	5	11	3	0.044	1	0	6	32	24	0	8	0	0	0	0	0	0	0	0	0	0	0	1	4	0	0
β-Estradiol-3-sulfate	S(O)(=O)(=O)OC1C=CC2=C(C=1)CC[C@]1([H])[C@]2([H])CC[C@]2(C)[C@H](CC[C@@]12[H])O	C18H24O5S	-H	8.31	193.17	351.127	352.49	7.34	28.82	48.32	31.06	59	0.6	1.01	0.65	2.46	48	24	51	27	8	32	0.222	4	10	2	0.039	2	0	6	24	18	0	5	0	1	0	0	0	0	0	0	0	0	0	1	3	0	0
[truncated: 1,623 more columns]
